# Supplementary material for: ﻿Species of the snake eel genus Yirrkala Whitley, 1940 from Taiwan, with descriptions of a new species and two new records (Anguilliformes, Ophichthidae)
Source: Zookeys. 2024 Dec 9;1220:45–62. doi: 10.3897/zookeys.1220.130885 (PMC11650150; doi:10.3897/zookeys.1220.130885)
Supplement: XML Treatment for Yirrkala [file zookeys.1220.130885-treatment1.xml]

<!DOCTYPE tp:taxon-treatment
  PUBLIC "-//TaxonX//DTD Taxonomic Treatment Publishing DTD v0 20100105//EN" "tax-treatment-NSO.dtd">
<tp:taxon-treatment xmlns:tp="http://www.plazi.org/taxpub"><tp:treatment-meta><kwd-group><label>Taxon classification</label><kwd>
              <named-content content-type="kingdom">Animalia</named-content>
            </kwd><kwd>
              <named-content content-type="order">Anguilliformes</named-content>
            </kwd><kwd>
              <named-content content-type="family">Ophichthidae</named-content>
            </kwd></kwd-group><mixed-citation publication-type="journal"><person-group><name><surname>Hibino</surname><given-names>Yusuke</given-names></name><name><surname>Ho</surname><given-names>Hsuan-Ching</given-names></name></person-group><article-title>﻿Species of the snake eel genus <italic><tp:taxon-name><tp:taxon-name-part taxon-name-part-type="genus" reg="Yirrkala">Yirrkala</tp:taxon-name-part></tp:taxon-name></italic> Whitley, 1940 from Taiwan, with descriptions of a new species and two new records (<tp:taxon-name><tp:taxon-name-part taxon-name-part-type="order">Anguilliformes</tp:taxon-name-part></tp:taxon-name>, <tp:taxon-name><tp:taxon-name-part taxon-name-part-type="family">Ophichthidae</tp:taxon-name-part></tp:taxon-name>)</article-title><source>Zookeys</source><day>09</day><month>12</month><year>2024</year><volume>1220</volume><fpage>45</fpage><lpage>62</lpage><pub-id pub-id-type="doi">10.3897/zookeys.1220.130885</pub-id></mixed-citation></tp:treatment-meta><tp:nomenclature><label>﻿Genus</label><tp:taxon-name>
            <object-id xmlns:xlink="http://www.w3.org/1999/xlink" content-type="arpha" xlink:type="simple">5FE3D06F-C08D-5749-B35B-4BF09A9C8A55</object-id>
            <tp:taxon-name-part taxon-name-part-type="genus" reg="Yirrkala">Yirrkala</tp:taxon-name-part>
          </tp:taxon-name><tp:taxon-authority>Whitley, 1940</tp:taxon-authority><tp:nomenclature-citation-list><tp:nomenclature-citation><tp:taxon-name>
                <tp:taxon-name-part taxon-name-part-type="genus" reg="Yirrkala">Yirrkala</tp:taxon-name-part>
              </tp:taxon-name><comment>Whitley, 1940: 410 (type species: <tp:taxon-name><tp:taxon-name-part taxon-name-part-type="genus" reg="Yirrkala">Yirrkala</tp:taxon-name-part><tp:taxon-name-part taxon-name-part-type="species" reg="chaselingi">chaselingi</tp:taxon-name-part></tp:taxon-name> Whitley, 1940, by original designation).</comment></tp:nomenclature-citation></tp:nomenclature-citation-list></tp:nomenclature><tp:treatment-sec sec-type="Distinguishing features" id="SECID0EQHAC"><title>Distinguishing features.</title><p>Body elongate, cylindrical; tail length generally equal or less than half of total length; all fins low but visible, dorsal-fin origin generally above or behind gill openings; no pectoral fins; snout subconical; anterior nostrils tubular and extremely short; teeth conical, mostly uniserial; gill openings ventral; and two preopercular pores (<xref ref-type="bibr" rid="B23">McCosker et al. 2007</xref>; <xref ref-type="bibr" rid="B21">McCosker 2022</xref>; this study).</p></tp:treatment-sec><ref-list><ref id="B23"><mixed-citation xmlns:xlink="http://www.w3.org/1999/xlink" xlink:type="simple"><person-group><name name-style="western"><surname>McCosker</surname><given-names>JE</given-names></name><name name-style="western"><surname>Boseto</surname><given-names>D</given-names></name><name name-style="western"><surname>Jenkins</surname><given-names>AP</given-names></name></person-group> (<year>2007</year>) <article-title>Redescription of <italic><tp:taxon-name><tp:taxon-name-part taxon-name-part-type="genus">Yirrkala</tp:taxon-name-part><tp:taxon-name-part taxon-name-part-type="species">gjellerupi</tp:taxon-name-part></tp:taxon-name></italic>, a poorly known freshwater Indo-Pacific snake eel (<tp:taxon-name><tp:taxon-name-part taxon-name-part-type="order">Anguilliformes</tp:taxon-name-part></tp:taxon-name>: <tp:taxon-name><tp:taxon-name-part taxon-name-part-type="family">Ophichthidae</tp:taxon-name-part></tp:taxon-name>).</article-title><source>Pacific Science</source><volume>61</volume>: <fpage>141</fpage>–<lpage>144</lpage>. <ext-link xlink:href="10.1353/psc.2007.0009" ext-link-type="doi" xlink:type="simple">https://doi.org/10.1353/psc.2007.0009</ext-link></mixed-citation></ref><ref id="B21"><mixed-citation xmlns:xlink="http://www.w3.org/1999/xlink" xlink:type="simple"><person-group><name name-style="western"><surname>McCosker</surname><given-names>JE</given-names></name></person-group> (<year>2022</year>) <article-title>Family <tp:taxon-name><tp:taxon-name-part taxon-name-part-type="family">Ophichthidae</tp:taxon-name-part></tp:taxon-name>, Snake-eels, sand-eels and worm-eels.</article-title> In: <person-group><name name-style="western"><surname>Heemstra</surname><given-names>PC</given-names></name><name name-style="western"><surname>Heemstra</surname><given-names>E</given-names></name><name name-style="western"><surname>Ebert</surname><given-names>DA</given-names></name><name name-style="western"><surname>Holleman</surname><given-names>W</given-names></name><name name-style="western"><surname>Randall</surname><given-names>JE</given-names></name></person-group> (<role>Eds</role>) <issue-title>Coastal Fishes of the Western Indian Ocean.</issue-title><source>Vol. 2. South African Institute for Aquatic Biodiversity, Makhanda</source>, <fpage>101</fpage>–<lpage>137</lpage>.</mixed-citation></ref></ref-list></tp:taxon-treatment>
