# Supplementary material for: ﻿Species of the snake eel genus Yirrkala Whitley, 1940 from Taiwan, with descriptions of a new species and two new records (Anguilliformes, Ophichthidae)
Source: Zookeys. 2024 Dec 9;1220:45–62. doi: 10.3897/zookeys.1220.130885 (PMC11650150; doi:10.3897/zookeys.1220.130885)
Supplement: XML Treatment for Yirrkala nkust [file zookeys.1220.130885-treatment2.xml]

<!DOCTYPE tp:taxon-treatment
  PUBLIC "-//TaxonX//DTD Taxonomic Treatment Publishing DTD v0 20100105//EN" "tax-treatment-NSO.dtd">
<tp:taxon-treatment xmlns:tp="http://www.plazi.org/taxpub"><tp:treatment-meta><kwd-group><label>Taxon classification</label><kwd>
              <named-content content-type="kingdom">Animalia</named-content>
            </kwd><kwd>
              <named-content content-type="order">Anguilliformes</named-content>
            </kwd><kwd>
              <named-content content-type="family">Ophichthidae</named-content>
            </kwd></kwd-group><mixed-citation publication-type="journal"><person-group><name><surname>Hibino</surname><given-names>Yusuke</given-names></name><name><surname>Ho</surname><given-names>Hsuan-Ching</given-names></name></person-group><article-title>﻿Species of the snake eel genus <italic><tp:taxon-name><tp:taxon-name-part taxon-name-part-type="genus" reg="Yirrkala">Yirrkala</tp:taxon-name-part></tp:taxon-name></italic> Whitley, 1940 from Taiwan, with descriptions of a new species and two new records (<tp:taxon-name><tp:taxon-name-part taxon-name-part-type="order">Anguilliformes</tp:taxon-name-part></tp:taxon-name>, <tp:taxon-name><tp:taxon-name-part taxon-name-part-type="family">Ophichthidae</tp:taxon-name-part></tp:taxon-name>)</article-title><source>Zookeys</source><day>09</day><month>12</month><year>2024</year><volume>1220</volume><fpage>45</fpage><lpage>62</lpage><pub-id pub-id-type="doi">10.3897/zookeys.1220.130885</pub-id></mixed-citation></tp:treatment-meta><tp:nomenclature><label>﻿</label><tp:taxon-name>
            <object-id xmlns:xlink="http://www.w3.org/1999/xlink" content-type="arpha" xlink:type="simple">50B54A9D-F018-56E5-956A-358C9A0EC9E2</object-id>
            <tp:taxon-name-part taxon-name-part-type="genus" reg="Yirrkala">Yirrkala</tp:taxon-name-part>
            <tp:taxon-name-part taxon-name-part-type="species" reg="nkust">nkust</tp:taxon-name-part>
            <object-id xmlns:xlink="http://www.w3.org/1999/xlink" content-type="zoobank" xlink:type="simple">https://zoobank.org/8EAF8FC7-BEC3-41B8-9F98-3EBEADD0DBF1</object-id>
          </tp:taxon-name><tp:taxon-status xmlns:xlink="http://www.w3.org/1999/xlink" xlink:type="simple">sp. nov.</tp:taxon-status><xref ref-type="fig" rid="F1">Figs 1</xref><xref ref-type="fig" rid="F2">, 2</xref><xref ref-type="fig" rid="F3">, 3A</xref><xref ref-type="table" rid="T1">, Table 1</xref></tp:nomenclature><tp:treatment-sec sec-type="material" id="SECID0ELOAC"><title>Materials examined.</title><p><bold><italic>Holotype</italic></bold> • NMMB-P38652, 496 mm <abbrev xmlns:xlink="http://www.w3.org/1999/xlink" xlink:title="Total length" id="ABBRID0EWOAC" xlink:type="simple">TL</abbrev>, ca <named-content xmlns:xlink="http://www.w3.org/1999/xlink" content-type="dwc:verbatimCoordinates" xlink:type="simple"><named-content content-type="geo-json" specific-use="{&#34;type&#34;:&#34;Point&#34;,&#34;coordinates&#34;:[119.610000,23.666667]}" id="NCID0E4OAC" xlink:type="simple">23°40'N, 119°36.6'E</named-content></named-content>, Chi-kan, Bai-sha, northern Penghu, western Taiwan, Taiwan Strait, ca 30–50 m depth, 12 July 2021. <bold><italic>Paratypes</italic></bold> • NMMB-P38645, 315 mm <abbrev xmlns:xlink="http://www.w3.org/1999/xlink" xlink:title="Total length" id="ABBRID0EFPAC" xlink:type="simple">TL</abbrev>, 12 July 2021; NMMB-P39317, 462 mm <abbrev xmlns:xlink="http://www.w3.org/1999/xlink" xlink:title="Total length" id="ABBRID0EJPAC" xlink:type="simple">TL</abbrev>, 16 August 2022; <named-content xmlns:xlink="http://www.w3.org/1999/xlink" content-type="dwc:institutional_code" xlink:title="Kitakyushu Museum of Natural History and Human History" xlink:href="http://grbio.org/institution/kitakyushu-museum-and-institute-natural-history" xlink:type="simple">KMNH VR</named-content> 100650, 297 mm <abbrev xmlns:xlink="http://www.w3.org/1999/xlink" xlink:title="Total length" id="ABBRID0ERPAC" xlink:type="simple">TL</abbrev>, 23 July 2024; all collected from near the type locality.</p><table-wrap id="T1" position="float" orientation="portrait"><label>Table 1.</label><caption><p>Counts and measurements of three <italic><tp:taxon-name><tp:taxon-name-part taxon-name-part-type="genus" reg="Yirrkala">Yirrkala</tp:taxon-name-part></tp:taxon-name></italic> species newly collected from Taiwan, with type information.</p></caption><table id="TID0EHRAG" rules="all"><tbody><tr><th rowspan="2" colspan="1"/><th rowspan="1" colspan="2"><italic><tp:taxon-name><tp:taxon-name-part taxon-name-part-type="genus" reg="Yirrkala">Y.</tp:taxon-name-part><tp:taxon-name-part taxon-name-part-type="species" reg="nkust">nkust</tp:taxon-name-part></tp:taxon-name></italic> sp. nov.</th><th rowspan="1" colspan="2">
                    <italic>
                      <tp:taxon-name><tp:taxon-name-part taxon-name-part-type="genus" reg="Yirrkala">Y.</tp:taxon-name-part><tp:taxon-name-part taxon-name-part-type="species" reg="kaupii">kaupii</tp:taxon-name-part></tp:taxon-name>
                    </italic>
                  </th><th rowspan="1" colspan="2">
                    <italic>
                      <tp:taxon-name><tp:taxon-name-part taxon-name-part-type="genus" reg="Yirrkala">Y.</tp:taxon-name-part><tp:taxon-name-part taxon-name-part-type="species" reg="omanensis">omanensis</tp:taxon-name-part></tp:taxon-name>
                    </italic>
                  </th></tr><tr><th rowspan="1" colspan="1">Holotype</th><th rowspan="1" colspan="1">Paratypes</th><th rowspan="1" colspan="1">Present materials</th><th rowspan="1" colspan="1">Holotype</th><th rowspan="1" colspan="1">Present material</th><th rowspan="1" colspan="1">Holotype</th></tr><tr><td rowspan="1" colspan="1">Total length (mm)</td><td rowspan="1" colspan="1">496</td><td rowspan="1" colspan="1">297–462 (<italic>n</italic> = 3)</td><td rowspan="1" colspan="1">238–331 (<italic>n</italic> = 3)</td><td rowspan="1" colspan="1">342</td><td rowspan="1" colspan="1">216</td><td rowspan="1" colspan="1">230<sup>b</sup></td></tr><tr><td rowspan="1" colspan="7">As % of <abbrev xmlns:xlink="http://www.w3.org/1999/xlink" xlink:title="Total length" id="ABBRID0ERDAE" xlink:type="simple">TL</abbrev></td></tr><tr><td rowspan="1" colspan="1">Head length</td><td rowspan="1" colspan="1">5.9</td><td rowspan="1" colspan="1">6.2–6.4</td><td rowspan="1" colspan="1">7.3–8.4</td><td rowspan="1" colspan="1">6.5<sup>a</sup></td><td rowspan="1" colspan="1">8.1</td><td rowspan="1" colspan="1">7.7<sup>b</sup></td></tr><tr><td rowspan="1" colspan="1">Preanal length</td><td rowspan="1" colspan="1">51.9</td><td rowspan="1" colspan="1">47.4–52.6</td><td rowspan="1" colspan="1">47.1–47.3</td><td rowspan="1" colspan="1">N/A</td><td rowspan="1" colspan="1">57.9</td><td rowspan="1" colspan="1">58.3<sup>c</sup></td></tr><tr><td rowspan="1" colspan="1">Tail length</td><td rowspan="1" colspan="1">48.1</td><td rowspan="1" colspan="1">47.4–52.6</td><td rowspan="1" colspan="1">52.7–52.9</td><td rowspan="1" colspan="1">N/A</td><td rowspan="1" colspan="1">42.1</td><td rowspan="1" colspan="1">41.7<sup>c</sup></td></tr><tr><td rowspan="1" colspan="1">Predorsal length</td><td rowspan="1" colspan="1">5.1</td><td rowspan="1" colspan="1">5.5–6.1</td><td rowspan="1" colspan="1">12.5–13.5</td><td rowspan="1" colspan="1">N/A</td><td rowspan="1" colspan="1">59.8</td><td rowspan="1" colspan="1">ca 59<sup>d</sup></td></tr><tr><td rowspan="1" colspan="1">Body depth at gill opening</td><td rowspan="1" colspan="1">1.7</td><td rowspan="1" colspan="1">1.6–1.8</td><td rowspan="1" colspan="1">2.1–2.4</td><td rowspan="1" colspan="1">(1.7)<sup>a</sup></td><td rowspan="1" colspan="1">2.3</td><td rowspan="1" colspan="1">(1.8)<sup>c</sup></td></tr><tr><td rowspan="1" colspan="1">Body width at gill opening</td><td rowspan="1" colspan="1">1.5</td><td rowspan="1" colspan="1">1.5–1.6</td><td rowspan="1" colspan="1">1.4–1.7</td><td rowspan="1" colspan="1">N/A</td><td rowspan="1" colspan="1">2.1</td><td rowspan="1" colspan="1">N/A</td></tr><tr><td rowspan="1" colspan="1">Body depth at midanus</td><td rowspan="1" colspan="1">1.7</td><td rowspan="1" colspan="1">1.3–1.5</td><td rowspan="1" colspan="1">2.4–2.5</td><td rowspan="1" colspan="1">N/A</td><td rowspan="1" colspan="1">2.1</td><td rowspan="1" colspan="1">N/A</td></tr><tr><td rowspan="1" colspan="1">Body width at midanus</td><td rowspan="1" colspan="1">1.6</td><td rowspan="1" colspan="1">1.4–1.6</td><td rowspan="1" colspan="1">1.5–2.1</td><td rowspan="1" colspan="1">N/A</td><td rowspan="1" colspan="1">2.0</td><td rowspan="1" colspan="1">N/A</td></tr><tr><td rowspan="1" colspan="7">As % of head length</td></tr><tr><td rowspan="1" colspan="1">Snout length</td><td rowspan="1" colspan="1">15.1</td><td rowspan="1" colspan="1">14.7–16.5</td><td rowspan="1" colspan="1">13.9–14.5</td><td rowspan="1" colspan="1">ca 16<sup>a</sup></td><td rowspan="1" colspan="1">11.4</td><td rowspan="1" colspan="1">ca 11<sup>b</sup></td></tr><tr><td rowspan="1" colspan="1">Eye diameter</td><td rowspan="1" colspan="1">4.5</td><td rowspan="1" colspan="1">3.6–4.5</td><td rowspan="1" colspan="1">6.1–6.5</td><td rowspan="1" colspan="1">ca 8<sup>a</sup></td><td rowspan="1" colspan="1">5.7</td><td rowspan="1" colspan="1">N/A</td></tr><tr><td rowspan="1" colspan="1">Upper-jaw length</td><td rowspan="1" colspan="1">28.0</td><td rowspan="1" colspan="1">28.0–30.9</td><td rowspan="1" colspan="1">22.4–23.4</td><td rowspan="1" colspan="1">ca 25<sup>a</sup></td><td rowspan="1" colspan="1">28.6</td><td rowspan="1" colspan="1">N/A</td></tr><tr><td rowspan="1" colspan="1">Gill-opening length</td><td rowspan="1" colspan="1">12.7</td><td rowspan="1" colspan="1">11.4–15.7</td><td rowspan="1" colspan="1">8.2–13.4</td><td rowspan="1" colspan="1">N/A</td><td rowspan="1" colspan="1">9.7</td><td rowspan="1" colspan="1">N/A</td></tr><tr><td rowspan="1" colspan="1">Interorbital width</td><td rowspan="1" colspan="1">7.9</td><td rowspan="1" colspan="1">6.6–9.8</td><td rowspan="1" colspan="1">6.5–8.2</td><td rowspan="1" colspan="1">N/A</td><td rowspan="1" colspan="1">5.1</td><td rowspan="1" colspan="1">N/A</td></tr><tr><td rowspan="1" colspan="1">Isthmus width</td><td rowspan="1" colspan="1">5.1</td><td rowspan="1" colspan="1">3.9–5.5</td><td rowspan="1" colspan="1">8.5–15.6</td><td rowspan="1" colspan="1">N/A</td><td rowspan="1" colspan="1">6.9</td><td rowspan="1" colspan="1">N/A</td></tr><tr><td rowspan="1" colspan="7">Counts</td></tr><tr><td rowspan="1" colspan="1">Predorsal vertebrae</td><td rowspan="1" colspan="1">8</td><td rowspan="1" colspan="1">7–8</td><td rowspan="1" colspan="1">17–18</td><td rowspan="1" colspan="1">17</td><td rowspan="1" colspan="1">78</td><td rowspan="1" colspan="1">76</td></tr><tr><td rowspan="1" colspan="1">Preanal vertebrae</td><td rowspan="1" colspan="1">72</td><td rowspan="1" colspan="1">72–75</td><td rowspan="1" colspan="1">64–66</td><td rowspan="1" colspan="1">65</td><td rowspan="1" colspan="1">76</td><td rowspan="1" colspan="1">76</td></tr><tr><td rowspan="1" colspan="1">Total vertebrae</td><td rowspan="1" colspan="1">147</td><td rowspan="1" colspan="1">150–152</td><td rowspan="1" colspan="1">151–155</td><td rowspan="1" colspan="1">156</td><td rowspan="1" colspan="1">141</td><td rowspan="1" colspan="1">140</td></tr></tbody></table><table-wrap-foot><fn><p>Body depths in parentheses are possibly the maximum depth. <sup>a</sup>from <xref ref-type="bibr" rid="B1">Bleeker (1858)</xref>; <sup>b</sup>from <xref ref-type="bibr" rid="B27">Norman (1939)</xref>; <sup>c</sup>from <xref ref-type="bibr" rid="B21">McCosker (2022)</xref>; and <sup>d</sup>estimated from <xref ref-type="bibr" rid="B27">Norman (1939)</xref>.</p></fn></table-wrap-foot></table-wrap></tp:treatment-sec><tp:treatment-sec sec-type="diagnosis" id="SECID0EERAE"><title>Diagnosis.</title><p>An elongate species of <italic><tp:taxon-name><tp:taxon-name-part taxon-name-part-type="genus" reg="Yirrkala">Yirrkala</tp:taxon-name-part></tp:taxon-name></italic> with the following combination of characters: body reddish brown without speckles, snout paler; supraorbital pores (<abbrev xmlns:xlink="http://www.w3.org/1999/xlink" xlink:title="supraorbital pores" id="ABBRID0ERRAE" xlink:type="simple">SO</abbrev>) 1 + 3; dorsal-fin origin just above gill opening; lateral-line pores before anus 72–78; predorsal vertebrae 7–8, preanal 72–75, and total 147–152; <abbrev xmlns:xlink="http://www.w3.org/1999/xlink" xlink:title="Mean vertebral formula" id="ABBRID0EVRAE" xlink:type="simple">MVF</abbrev> 8-73-150.</p></tp:treatment-sec><tp:treatment-sec sec-type="description" id="SECID0EZRAE"><title>Description.</title><p>Body elongate, subcylindrical, tip of tail laterally compressed and extremely pointed (Figs <xref ref-type="fig" rid="F1">1A</xref>, <xref ref-type="fig" rid="F2">2A</xref>). Head moderate in size, 15.7–17.0 in <abbrev xmlns:xlink="http://www.w3.org/1999/xlink" xlink:title="Total length" id="ABBRID0EHSAE" xlink:type="simple">TL</abbrev> (17.0 in holotype); preanal length mostly equal to tail, 0.9–1.1 in tail length and 1.9–2.1 in <abbrev xmlns:xlink="http://www.w3.org/1999/xlink" xlink:title="Total length" id="ABBRID0ELSAE" xlink:type="simple">TL</abbrev> (0.9 and 1.9 in holotype).</p><fig id="F1" position="float" orientation="portrait"><object-id xmlns:xlink="http://www.w3.org/1999/xlink" content-type="doi" xlink:type="simple">10.3897/zookeys.1220.130885.figure1</object-id><object-id xmlns:xlink="http://www.w3.org/1999/xlink" content-type="arpha" xlink:type="simple">FB0F031B-FF5C-5621-85C4-D8D05554B1AA</object-id><label>Figure 1.</label><caption><p>Fresh condition of <italic><tp:taxon-name><tp:taxon-name-part taxon-name-part-type="genus" reg="Yirrkala">Yirrkala</tp:taxon-name-part><tp:taxon-name-part taxon-name-part-type="species" reg="nkust">nkust</tp:taxon-name-part></tp:taxon-name></italic> sp. nov., holotype, NMMB-P38652, 496 mm <abbrev xmlns:xlink="http://www.w3.org/1999/xlink" xlink:title="Total length" id="ABBRID0ECTAE" xlink:type="simple">TL</abbrev><bold>A</bold> whole body <bold>B</bold> lateral view of head <bold>C</bold> dorsal view of head. <bold>AG</bold> anterior edge of gill opening <bold>AN</bold> anus <bold>DO</bold> dorsal-fin origin.</p></caption><graphic xmlns:xlink="http://www.w3.org/1999/xlink" xlink:href="zookeys-1220-045_article-130885__-g001.jpg" position="float" orientation="portrait" xlink:type="simple" id="oo_1194273.jpg"><uri content-type="original_file" xlink:type="simple">https://binary.pensoft.net/fig/1194273</uri></graphic></fig><fig id="F2" position="float" orientation="portrait"><object-id xmlns:xlink="http://www.w3.org/1999/xlink" content-type="doi" xlink:type="simple">10.3897/zookeys.1220.130885.figure2</object-id><object-id xmlns:xlink="http://www.w3.org/1999/xlink" content-type="arpha" xlink:type="simple">477FCBB7-F2AA-5D20-B1B4-BC5F53047A53</object-id><label>Figure 2.</label><caption><p>Fresh condition (after freezing) of <italic><tp:taxon-name><tp:taxon-name-part taxon-name-part-type="genus" reg="Yirrkala">Yirrkala</tp:taxon-name-part><tp:taxon-name-part taxon-name-part-type="species" reg="nkust">nkust</tp:taxon-name-part></tp:taxon-name></italic> sp. nov., paratype, <named-content xmlns:xlink="http://www.w3.org/1999/xlink" content-type="dwc:institutional_code" xlink:title="Kitakyushu Museum of Natural History and Human History" xlink:href="http://grbio.org/institution/kitakyushu-museum-and-institute-natural-history" xlink:type="simple">KMNH VR</named-content> 100650, 297 mm <abbrev xmlns:xlink="http://www.w3.org/1999/xlink" xlink:title="Total length" id="ABBRID0EOUAE" xlink:type="simple">TL</abbrev>, photographed by Y.-C. Hsu <bold>A</bold> whole body <bold>B</bold> lateral view of head <bold>C</bold> dorsal view of head <bold>D</bold> ventral view of head. <bold>AG</bold> anterior edge of gill opening <bold>AN</bold> anus <bold>DO</bold> dorsal-fin origin.</p></caption><graphic xmlns:xlink="http://www.w3.org/1999/xlink" xlink:href="zookeys-1220-045_article-130885__-g002.jpg" position="float" orientation="portrait" xlink:type="simple" id="oo_1194274.jpg"><uri content-type="original_file" xlink:type="simple">https://binary.pensoft.net/fig/1194274</uri></graphic></fig><p>Snout relatively longer, 3.4–3.7 times eye diameter (3.7 in holotype), its tip pointed; distinct median groove ventrally on snout, its anterior tip reaching to midpoint of anterior-nostril-tube base; slope of dorsal surface of snout smooth, without notch or distinct hump. Anterior nostril tubular, short, tube length about equal to pupil diameter; posterior nostril oval in shape with an inner valve, located on anteroventral margin of eye, opening ventrally, covered by a flap extending slightly below edge of mouth gape. Eye small, covered by a transparent skin; center of eye anterior to mid-jaw (Figs <xref ref-type="fig" rid="F1">1B</xref>, <xref ref-type="fig" rid="F2">2B</xref>). Interorbital region wide, weakly convex (Figs <xref ref-type="fig" rid="F1">1C</xref>, <xref ref-type="fig" rid="F2">2C</xref>). Mouth inferior, distance from tip of snout to anterior tip of lower jaw 3.0–3.3 times eye diameter (3.3 in holotype); lower jaw short, its tip relatively pointed, not reaching anterior-nostril tube (Figs <xref ref-type="fig" rid="F1">1B</xref>, <xref ref-type="fig" rid="F2">2B, D</xref>); rictus short, posterior end of gape slightly behind a vertical through posterior margin of eye; lips smooth with a fold along upper lip, extending from second infraorbital pore to postorbital pore or rictus. Gill openings positioned ventrolaterally of breast, relatively close each side; shape of opening slightly curved, diameter more than twice eye diameter.</p><p>Sensory pores on head developed, arrangement of those pores as follows (Fig. <xref ref-type="fig" rid="F3">3A</xref>): 1 (ethmoid) + 3 on supraorbital, 3 + 3 on infraorbital, 4 on lower jaw, 2 on preopercle, and 5 on supratemporal, one of those on mid-temporal; a single median interorbital pore.</p><fig id="F3" position="float" orientation="portrait"><object-id xmlns:xlink="http://www.w3.org/1999/xlink" content-type="doi" xlink:type="simple">10.3897/zookeys.1220.130885.figure3</object-id><object-id xmlns:xlink="http://www.w3.org/1999/xlink" content-type="arpha" xlink:type="simple">FDCE85CE-9693-543D-AE97-CE3CA483DB3D</object-id><label>Figure 3.</label><caption><p>Line drawing of lateral head <bold>A</bold><italic><tp:taxon-name><tp:taxon-name-part taxon-name-part-type="genus" reg="Yirrkala">Yirrkala</tp:taxon-name-part><tp:taxon-name-part taxon-name-part-type="species" reg="nkust">nkust</tp:taxon-name-part></tp:taxon-name></italic> sp. nov., holotype, NMMB-P38652, 496 mm <abbrev xmlns:xlink="http://www.w3.org/1999/xlink" xlink:title="Total length" id="ABBRID0E1WAE" xlink:type="simple">TL</abbrev><bold>B</bold><italic><tp:taxon-name><tp:taxon-name-part taxon-name-part-type="genus" reg="Yirrkala">Yirrkala</tp:taxon-name-part><tp:taxon-name-part taxon-name-part-type="species" reg="kaupii">kaupii</tp:taxon-name-part></tp:taxon-name></italic>, NMMB-P38424, 328 mm <abbrev xmlns:xlink="http://www.w3.org/1999/xlink" xlink:title="Total length" id="ABBRID0ELXAE" xlink:type="simple">TL</abbrev><bold>C</bold><italic><tp:taxon-name><tp:taxon-name-part taxon-name-part-type="genus" reg="Yirrkala">Yirrkala</tp:taxon-name-part><tp:taxon-name-part taxon-name-part-type="species" reg="omanensis">omanensis</tp:taxon-name-part></tp:taxon-name></italic>, <named-content xmlns:xlink="http://www.w3.org/1999/xlink" content-type="dwc:institutional_code" xlink:title="Kitakyushu Museum of Natural History and Human History" xlink:href="http://grbio.org/institution/kitakyushu-museum-and-institute-natural-history" xlink:type="simple">KMNH VR</named-content> 100616, 216 mm <abbrev xmlns:xlink="http://www.w3.org/1999/xlink" xlink:title="Total length" id="ABBRID0EAYAE" xlink:type="simple">TL</abbrev>. Arrows indicate ethmoid = 1<sup>st</sup> supraorbital (lefts), interorbital (middles) and mid-temporal (rights) pores.</p></caption><graphic xmlns:xlink="http://www.w3.org/1999/xlink" xlink:href="zookeys-1220-045_article-130885__-g003.jpg" position="float" orientation="portrait" xlink:type="simple" id="oo_1194275.jpg"><uri content-type="original_file" xlink:type="simple">https://binary.pensoft.net/fig/1194275</uri></graphic></fig><p>Lateral-line pores small but obvious. Lateral line almost complete except for near tip of tail, nine anterior to a vertical through gill opening, seven or eight (eight in holotype) anterior to dorsal-fin origin, 72–78 (77) anterior to mid anus, and total 149–152 (151).</p><p>Teeth pointed, slightly recurved posteriorly; 12–15 teeth on maxilla and 12–13 dentary uniserial; 10–12 vomerine teeth biserial anteriorly and uniserial posteriorly; intermaxillary with four teeth arranged in two rows.</p><p>Median fins low but obvious; origin of dorsal fin slightly behind a vertical through anterior edge of gill opening but not behind posterior edge, ending anterior to tip of tail about 1 eye diameter; origin of anal fin slightly behind anus, ending same as dorsal fin; caudal and pectoral fins absent.</p><p><bold><italic>Coloration</italic>.</bold> Just after captured (Fig. <xref ref-type="fig" rid="F1">1</xref>), body greenish brown anteriorly, reddish brown posteriorly; lateral-line pore not margined; head generally greenish brown, postorbital region pinkish; snout with extremely pale brown transverse band dorsally in holotype, paratype also paler but tip of snout not darker; fins similar color of body. After preservation, body color faded, changed to brown to pale brown, trunk weakly bicolored, melanophores remaining dorsally.</p></tp:treatment-sec><tp:treatment-sec sec-type="etymology" id="SECID0EZYAE"><title>Etymology.</title><p>The scientific name <italic><tp:taxon-name><tp:taxon-name-part taxon-name-part-type="genus" reg="Yirrkala"/><tp:taxon-name-part taxon-name-part-type="species" reg="nkust">nkust</tp:taxon-name-part></tp:taxon-name></italic> is the acronym of the National Kaohsiung University of Science and Technology, Kaohsiung, Taiwan, which supports our research work. Used as a noun.</p></tp:treatment-sec><tp:treatment-sec sec-type="distribution" id="SECID0EJZAE"><title>Distribution.</title><p>Known from the northern regions of Penghu Islands, an archipelago in the Taiwan Strait off western Taiwan. The type series was collected from bycatches of the Silver-stripe round herring (<italic><tp:taxon-name><tp:taxon-name-part taxon-name-part-type="genus" reg="Spratelloides">Spratelloides</tp:taxon-name-part><tp:taxon-name-part taxon-name-part-type="species" reg="gracilis">gracilis</tp:taxon-name-part></tp:taxon-name></italic>) at depths about 30–50 m.</p></tp:treatment-sec><tp:treatment-sec sec-type="remarks" id="SECID0E1ZAE"><title>Remarks.</title><p>The position of the dorsal-fin origin compared to that of gill opening is an important character for diagnosing <italic><tp:taxon-name><tp:taxon-name-part taxon-name-part-type="genus" reg="Yirrkala">Yirrkala</tp:taxon-name-part></tp:taxon-name></italic> species. Based on the morphological information of several species (i.e. <italic><tp:taxon-name><tp:taxon-name-part taxon-name-part-type="genus" reg="Yirrkala">Yirrkala</tp:taxon-name-part><tp:taxon-name-part taxon-name-part-type="species" reg="ori">ori</tp:taxon-name-part></tp:taxon-name></italic> McCosker, 2011 and <italic><tp:taxon-name><tp:taxon-name-part taxon-name-part-type="genus" reg="Yirrkala">Y.</tp:taxon-name-part><tp:taxon-name-part taxon-name-part-type="species" reg="misolensis">misolensis</tp:taxon-name-part></tp:taxon-name></italic>), the origin of dorsal fin quite consistent, showing less intraspecific variation.</p><p>The new species has the dorsal-fin origin situated above gill opening (verticals between anterior and posterior edges of the opening). The character is shared by <italic><tp:taxon-name><tp:taxon-name-part taxon-name-part-type="genus" reg="Yirrkala">Y.</tp:taxon-name-part><tp:taxon-name-part taxon-name-part-type="species" reg="ori">ori</tp:taxon-name-part></tp:taxon-name></italic> only, as other 13 species, including <italic><tp:taxon-name><tp:taxon-name-part taxon-name-part-type="genus" reg="Yirrkala">Y.</tp:taxon-name-part><tp:taxon-name-part taxon-name-part-type="species" reg="chaselingi">chaselingi</tp:taxon-name-part></tp:taxon-name></italic>, <italic><tp:taxon-name><tp:taxon-name-part taxon-name-part-type="genus" reg="Yirrkala">Y.</tp:taxon-name-part><tp:taxon-name-part taxon-name-part-type="species" reg="lumbricoides">lumbricoides</tp:taxon-name-part></tp:taxon-name></italic>, <italic><tp:taxon-name><tp:taxon-name-part taxon-name-part-type="genus" reg="Yirrkala">Yirrkala</tp:taxon-name-part><tp:taxon-name-part taxon-name-part-type="species" reg="moorei">moorei</tp:taxon-name-part></tp:taxon-name></italic> McCosker, 2006, <italic><tp:taxon-name><tp:taxon-name-part taxon-name-part-type="genus" reg="Yirrkala">Yirrkala</tp:taxon-name-part><tp:taxon-name-part taxon-name-part-type="species" reg="tenuis">tenuis</tp:taxon-name-part></tp:taxon-name></italic> (Günther, 1870) before; <italic><tp:taxon-name><tp:taxon-name-part taxon-name-part-type="genus" reg="Yirrkala">Yirrkala</tp:taxon-name-part><tp:taxon-name-part taxon-name-part-type="species" reg="calyptra">calyptra</tp:taxon-name-part></tp:taxon-name></italic> McCosker, 2011, <italic><tp:taxon-name><tp:taxon-name-part taxon-name-part-type="genus" reg="Yirrkala">Y.</tp:taxon-name-part><tp:taxon-name-part taxon-name-part-type="species" reg="gjellerupi">gjellerupi</tp:taxon-name-part></tp:taxon-name></italic>, <italic><tp:taxon-name><tp:taxon-name-part taxon-name-part-type="genus" reg="Yirrkala">Yirrkala</tp:taxon-name-part><tp:taxon-name-part taxon-name-part-type="species" reg="insolitus">insolitus</tp:taxon-name-part></tp:taxon-name></italic> McCosker, 1999, <italic><tp:taxon-name><tp:taxon-name-part taxon-name-part-type="genus" reg="Yirrkala">Y.</tp:taxon-name-part><tp:taxon-name-part taxon-name-part-type="species" reg="kaupii">kaupii</tp:taxon-name-part></tp:taxon-name></italic>, <italic><tp:taxon-name><tp:taxon-name-part taxon-name-part-type="genus" reg="Yirrkala">Yirrkala</tp:taxon-name-part><tp:taxon-name-part taxon-name-part-type="species" reg="macrodon">macrodon</tp:taxon-name-part></tp:taxon-name></italic> (Bleeker, 1863), <italic><tp:taxon-name><tp:taxon-name-part taxon-name-part-type="genus" reg="Yirrkala">Yirrkala</tp:taxon-name-part><tp:taxon-name-part taxon-name-part-type="species" reg="maculata">maculata</tp:taxon-name-part></tp:taxon-name></italic> (Klausewitz, 1964), <italic><tp:taxon-name><tp:taxon-name-part taxon-name-part-type="genus" reg="Yirrkala">Y.</tp:taxon-name-part><tp:taxon-name-part taxon-name-part-type="species" reg="misolensis">misolensis</tp:taxon-name-part></tp:taxon-name></italic>, <italic><tp:taxon-name><tp:taxon-name-part taxon-name-part-type="genus" reg="Yirrkala">Yirrkala</tp:taxon-name-part><tp:taxon-name-part taxon-name-part-type="species" reg="omanensis">omanensis</tp:taxon-name-part></tp:taxon-name></italic> (Norman, 1939), <italic><tp:taxon-name><tp:taxon-name-part taxon-name-part-type="genus" reg="Yirrkala">Yirrkala</tp:taxon-name-part><tp:taxon-name-part taxon-name-part-type="species" reg="philippinensis">philippinensis</tp:taxon-name-part></tp:taxon-name></italic> (Herre, 1936), have their fin origins clearly behind the gill opening (<xref ref-type="bibr" rid="B2">Bleeker 1863</xref>; <xref ref-type="bibr" rid="B31">Whitley 1940</xref>; <xref ref-type="bibr" rid="B17">McCosker 1999</xref>, <xref ref-type="bibr" rid="B18">2006</xref>; <xref ref-type="bibr" rid="B23">McCosker et al. 2007</xref>; <xref ref-type="bibr" rid="B19">McCosker 2011</xref>; <xref ref-type="bibr" rid="B4">Chiu et al. 2022</xref>; this study).</p><p><italic><tp:taxon-name><tp:taxon-name-part taxon-name-part-type="genus" reg="Yirrkala">Yirrkala</tp:taxon-name-part><tp:taxon-name-part taxon-name-part-type="species" reg="nkust">nkust</tp:taxon-name-part></tp:taxon-name></italic> sp. nov. differs from <italic><tp:taxon-name><tp:taxon-name-part taxon-name-part-type="genus" reg="Yirrkala">Y.</tp:taxon-name-part><tp:taxon-name-part taxon-name-part-type="species" reg="ori">ori</tp:taxon-name-part></tp:taxon-name></italic> in having 1 + 3 supraorbital pores (vs 1 + 4), and the position of the lower-jaw tip (not reaching base of the anterior-nostril tube vs beyond posterior edge of the base). The new species has similar vertebral counts of <italic><tp:taxon-name><tp:taxon-name-part taxon-name-part-type="genus" reg="Yirrkala">Y.</tp:taxon-name-part><tp:taxon-name-part taxon-name-part-type="species" reg="lumbricoides">lumbricoides</tp:taxon-name-part></tp:taxon-name></italic> but not overlapped in the count of the predorsal vertebrae (7 or 8 vs 5 in <italic><tp:taxon-name><tp:taxon-name-part taxon-name-part-type="genus" reg="Yirrkala">Y.</tp:taxon-name-part><tp:taxon-name-part taxon-name-part-type="species" reg="lumbricoides">lumbricoides</tp:taxon-name-part></tp:taxon-name></italic>), and the total vertebrae (147–152 vs 150–159) is available (<xref ref-type="bibr" rid="B21">McCosker 2022</xref>; this study).</p><p>In addition, although <italic><tp:taxon-name><tp:taxon-name-part taxon-name-part-type="genus" reg="Muraena">Muraena</tp:taxon-name-part><tp:taxon-name-part taxon-name-part-type="species" reg="fusca">fusca</tp:taxon-name-part></tp:taxon-name></italic> Zuiwe, 1793 was regarded as a valid species of <italic><tp:taxon-name><tp:taxon-name-part taxon-name-part-type="genus" reg="Yirrkala">Yirrkala</tp:taxon-name-part></tp:taxon-name></italic> by <xref ref-type="bibr" rid="B6">Fricke et al. (2018)</xref>, this name should be treated as a <italic>nomen dubium</italic>. Its original description is insufficient which lacks direct evidence to identify it to any ophichthid and whereabouts of its holotype is unknown. <italic><tp:taxon-name><tp:taxon-name-part taxon-name-part-type="genus" reg="Sphagebranchus">Sphagebranchus</tp:taxon-name-part><tp:taxon-name-part taxon-name-part-type="species" reg="brevirostris">brevirostris</tp:taxon-name-part></tp:taxon-name></italic> Peters, 1855, which has been regarded as conspecific with <italic><tp:taxon-name><tp:taxon-name-part taxon-name-part-type="genus" reg="Muraena">M.</tp:taxon-name-part><tp:taxon-name-part taxon-name-part-type="species" reg="fusca">fusca</tp:taxon-name-part></tp:taxon-name></italic> (<xref ref-type="bibr" rid="B6">Fricke et al. 2018</xref>), should be treated in a future work.</p></tp:treatment-sec><ref-list><ref id="B1"><mixed-citation xmlns:xlink="http://www.w3.org/1999/xlink" xlink:type="simple"><person-group><name name-style="western"><surname>Bleeker</surname><given-names>P</given-names></name></person-group> (<year>1858</year>) <article-title>Twaalfde bijdrage tot de kennis der vischfauna van Celebes. Visschen van Manado.</article-title><source>Acta Societatis Regiae Scientiarum Indo-Neêrlandicae</source><volume>5</volume>(<issue>8</issue>): <fpage>1</fpage>–<lpage>4</lpage>. <ext-link xlink:href="10.5962/bhl.title.144153" ext-link-type="doi" xlink:type="simple">https://doi.org/10.5962/bhl.title.144153</ext-link></mixed-citation></ref><ref id="B27"><mixed-citation xmlns:xlink="http://www.w3.org/1999/xlink" xlink:type="simple"><person-group><name name-style="western"><surname>Norman</surname><given-names>JR</given-names></name></person-group> (<year>1939</year>) <article-title>Fishes. The John Murray Expedition 1933–34.</article-title><source>Scientific Reports, John Murray Expedition</source><volume>7</volume>: <fpage>1</fpage>–<lpage>116</lpage>.</mixed-citation></ref><ref id="B21"><mixed-citation xmlns:xlink="http://www.w3.org/1999/xlink" xlink:type="simple"><person-group><name name-style="western"><surname>McCosker</surname><given-names>JE</given-names></name></person-group> (<year>2022</year>) <article-title>Family <tp:taxon-name><tp:taxon-name-part taxon-name-part-type="family">Ophichthidae</tp:taxon-name-part></tp:taxon-name>, Snake-eels, sand-eels and worm-eels.</article-title> In: <person-group><name name-style="western"><surname>Heemstra</surname><given-names>PC</given-names></name><name name-style="western"><surname>Heemstra</surname><given-names>E</given-names></name><name name-style="western"><surname>Ebert</surname><given-names>DA</given-names></name><name name-style="western"><surname>Holleman</surname><given-names>W</given-names></name><name name-style="western"><surname>Randall</surname><given-names>JE</given-names></name></person-group> (<role>Eds</role>) <issue-title>Coastal Fishes of the Western Indian Ocean.</issue-title><source>Vol. 2. South African Institute for Aquatic Biodiversity, Makhanda</source>, <fpage>101</fpage>–<lpage>137</lpage>.</mixed-citation></ref><ref id="B2"><mixed-citation xmlns:xlink="http://www.w3.org/1999/xlink" xlink:type="simple"><person-group><name name-style="western"><surname>Bleeker</surname><given-names>P</given-names></name></person-group> (<year>1863</year>) <article-title>Description de quelques espèces nouvelles ou peu connues d’Ophisuroïdes de l’Inde archipélagique.</article-title><source>Nederlandsch Tijdschrift voor de Dierkunde</source><volume>1</volume>: <fpage>179</fpage>–<lpage>186</lpage>.</mixed-citation></ref><ref id="B31"><mixed-citation xmlns:xlink="http://www.w3.org/1999/xlink" xlink:type="simple"><person-group><name name-style="western"><surname>Whitley</surname><given-names>GP</given-names></name></person-group> (<year>1940</year>) Illustrations of some Australian fishes. Australian Zoologist 9: 397–428 [pls. 30–31].</mixed-citation></ref><ref id="B17"><mixed-citation xmlns:xlink="http://www.w3.org/1999/xlink" xlink:type="simple"><person-group><name name-style="western"><surname>McCosker</surname><given-names>JE</given-names></name></person-group> (<year>1999</year>) <article-title><tp:taxon-name><tp:taxon-name-part taxon-name-part-type="class">Pisces</tp:taxon-name-part></tp:taxon-name><tp:taxon-name><tp:taxon-name-part taxon-name-part-type="order">Anguilliformes</tp:taxon-name-part></tp:taxon-name>: deepwater snake eels (<tp:taxon-name><tp:taxon-name-part taxon-name-part-type="family">Ophichthidae</tp:taxon-name-part></tp:taxon-name>) from the New Caledonia region, southwest Pacific Ocean. Mémoires du Muséum National d’Histoire Naturelle, Paris (N. S.) (Série A).</article-title><source>Zoologie</source><volume>180</volume>: <fpage>571</fpage>–<lpage>588</lpage>.</mixed-citation></ref><ref id="B18"><mixed-citation xmlns:xlink="http://www.w3.org/1999/xlink" xlink:type="simple"><person-group><name name-style="western"><surname>McCosker</surname><given-names>JE</given-names></name></person-group> (<year>2006</year>) A new species of sand eel, <italic><tp:taxon-name><tp:taxon-name-part taxon-name-part-type="genus">Yirrkala</tp:taxon-name-part><tp:taxon-name-part taxon-name-part-type="species">moorei</tp:taxon-name-part></tp:taxon-name></italic> (<tp:taxon-name><tp:taxon-name-part taxon-name-part-type="order">Anguilliformes</tp:taxon-name-part></tp:taxon-name>: <tp:taxon-name><tp:taxon-name-part taxon-name-part-type="family">Ophichthidae</tp:taxon-name-part></tp:taxon-name>), from the South Pacific. Proceedings of the California Academy of Sciences (Series 4) 57: 373–377.</mixed-citation></ref><ref id="B23"><mixed-citation xmlns:xlink="http://www.w3.org/1999/xlink" xlink:type="simple"><person-group><name name-style="western"><surname>McCosker</surname><given-names>JE</given-names></name><name name-style="western"><surname>Boseto</surname><given-names>D</given-names></name><name name-style="western"><surname>Jenkins</surname><given-names>AP</given-names></name></person-group> (<year>2007</year>) <article-title>Redescription of <italic><tp:taxon-name><tp:taxon-name-part taxon-name-part-type="genus">Yirrkala</tp:taxon-name-part><tp:taxon-name-part taxon-name-part-type="species">gjellerupi</tp:taxon-name-part></tp:taxon-name></italic>, a poorly known freshwater Indo-Pacific snake eel (<tp:taxon-name><tp:taxon-name-part taxon-name-part-type="order">Anguilliformes</tp:taxon-name-part></tp:taxon-name>: <tp:taxon-name><tp:taxon-name-part taxon-name-part-type="family">Ophichthidae</tp:taxon-name-part></tp:taxon-name>).</article-title><source>Pacific Science</source><volume>61</volume>: <fpage>141</fpage>–<lpage>144</lpage>. <ext-link xlink:href="10.1353/psc.2007.0009" ext-link-type="doi" xlink:type="simple">https://doi.org/10.1353/psc.2007.0009</ext-link></mixed-citation></ref><ref id="B19"><mixed-citation xmlns:xlink="http://www.w3.org/1999/xlink" xlink:type="simple"><person-group><name name-style="western"><surname>McCosker</surname><given-names>JE</given-names></name></person-group> (<year>2011</year>) <article-title>Two new Indo-Pacific species of the sand-eel genus <italic><tp:taxon-name><tp:taxon-name-part taxon-name-part-type="genus">Yirrkala</tp:taxon-name-part></tp:taxon-name></italic> (<tp:taxon-name><tp:taxon-name-part taxon-name-part-type="order">Anguilliformes</tp:taxon-name-part></tp:taxon-name>: <tp:taxon-name><tp:taxon-name-part taxon-name-part-type="family">Ophichthidae</tp:taxon-name-part></tp:taxon-name>).</article-title><source>Smithiana, Publications in Aquatic Biodiversity, Bulletin</source><volume>13</volume>: <fpage>45</fpage>–<lpage>50</lpage>.</mixed-citation></ref><ref id="B4"><mixed-citation xmlns:xlink="http://www.w3.org/1999/xlink" xlink:type="simple"><person-group><name name-style="western"><surname>Chiu</surname><given-names>Y-C</given-names></name><name name-style="western"><surname>Chen</surname><given-names>H-M</given-names></name><name name-style="western"><surname>Shao</surname><given-names>K-T</given-names></name></person-group> (<year>2022</year>) <article-title>Additional description on morphology of the Misol snake eel from Taiwan, with four verified barcodes of life sequences.</article-title><source>Zootaxa</source><volume>5189</volume>: <fpage>114</fpage>–<lpage>121</lpage>. <ext-link xlink:href="10.11646/zootaxa.5189.1.13" ext-link-type="doi" xlink:type="simple">https://doi.org/10.11646/zootaxa.5189.1.13</ext-link></mixed-citation></ref><ref id="B6"><mixed-citation xmlns:xlink="http://www.w3.org/1999/xlink" xlink:type="simple"><person-group><name name-style="western"><surname>Fricke</surname><given-names>R</given-names></name><name name-style="western"><surname>Mahafina</surname><given-names>J</given-names></name><name name-style="western"><surname>Behivoke</surname><given-names>F</given-names></name><name name-style="western"><surname>Jaonalison</surname><given-names>H</given-names></name><name name-style="western"><surname>Léopold</surname><given-names>M</given-names></name><name name-style="western"><surname>Ponton</surname><given-names>D</given-names></name></person-group> (<year>2018</year>) <article-title>Annotated checklist of the fishes of Madagascar, southwestern Indian Ocean, with 158 new records.</article-title><source>FishTaxa</source><volume>3</volume>: <fpage>1</fpage>–<lpage>132</lpage>.</mixed-citation></ref></ref-list></tp:taxon-treatment>
