# Supplementary material for: ﻿Species of the snake eel genus Yirrkala Whitley, 1940 from Taiwan, with descriptions of a new species and two new records (Anguilliformes, Ophichthidae)
Source: Zookeys. 2024 Dec 9;1220:45–62. doi: 10.3897/zookeys.1220.130885 (PMC11650150; doi:10.3897/zookeys.1220.130885)
Supplement: XML Treatment for Yirrkala kaupii [file zookeys.1220.130885-treatment3.xml]

<!DOCTYPE tp:taxon-treatment
  PUBLIC "-//TaxonX//DTD Taxonomic Treatment Publishing DTD v0 20100105//EN" "tax-treatment-NSO.dtd">
<tp:taxon-treatment xmlns:tp="http://www.plazi.org/taxpub"><tp:treatment-meta><kwd-group><label>Taxon classification</label><kwd>
              <named-content content-type="kingdom">Animalia</named-content>
            </kwd><kwd>
              <named-content content-type="order">Anguilliformes</named-content>
            </kwd><kwd>
              <named-content content-type="family">Ophichthidae</named-content>
            </kwd></kwd-group><mixed-citation publication-type="journal"><person-group><name><surname>Hibino</surname><given-names>Yusuke</given-names></name><name><surname>Ho</surname><given-names>Hsuan-Ching</given-names></name></person-group><article-title>﻿Species of the snake eel genus <italic><tp:taxon-name><tp:taxon-name-part taxon-name-part-type="genus" reg="Yirrkala">Yirrkala</tp:taxon-name-part></tp:taxon-name></italic> Whitley, 1940 from Taiwan, with descriptions of a new species and two new records (<tp:taxon-name><tp:taxon-name-part taxon-name-part-type="order">Anguilliformes</tp:taxon-name-part></tp:taxon-name>, <tp:taxon-name><tp:taxon-name-part taxon-name-part-type="family">Ophichthidae</tp:taxon-name-part></tp:taxon-name>)</article-title><source>Zookeys</source><day>09</day><month>12</month><year>2024</year><volume>1220</volume><fpage>45</fpage><lpage>62</lpage><pub-id pub-id-type="doi">10.3897/zookeys.1220.130885</pub-id></mixed-citation></tp:treatment-meta><tp:nomenclature><label>﻿</label><tp:taxon-name>
            <object-id xmlns:xlink="http://www.w3.org/1999/xlink" content-type="arpha" xlink:type="simple">97FDEBB4-6C8C-531E-9B1D-47FDB09E671F</object-id>
            <tp:taxon-name-part taxon-name-part-type="genus" reg="Yirrkala">Yirrkala</tp:taxon-name-part>
            <tp:taxon-name-part taxon-name-part-type="species" reg="kaupii">kaupii</tp:taxon-name-part>
          </tp:taxon-name><tp:taxon-authority>(Bleeker, 1858)</tp:taxon-authority><xref ref-type="fig" rid="F3">Figs 3B</xref><xref ref-type="fig" rid="F4">, 4</xref><xref ref-type="table" rid="T1">, Table 1</xref><tp:nomenclature-citation-list><tp:nomenclature-citation><tp:taxon-name>
                <tp:taxon-name-part taxon-name-part-type="genus" reg="Sphagebranchus">Sphagebranchus</tp:taxon-name-part>
                <tp:taxon-name-part taxon-name-part-type="species" reg="kaupii">kaupii</tp:taxon-name-part>
              </tp:taxon-name><comment>Bleeker, 1858: 3 (type locality: Manado, Sulawesi, Indonesia); <xref ref-type="bibr" rid="B3">Bleeker 1864</xref>: 70 (Manado).</comment></tp:nomenclature-citation><tp:nomenclature-citation><tp:taxon-name>
                <tp:taxon-name-part taxon-name-part-type="genus" reg="Ophichthys">Ophichthys</tp:taxon-name-part>
                <tp:taxon-name-part taxon-name-part-type="species" reg="kaupi">kaupi</tp:taxon-name-part>
              </tp:taxon-name><comment>: <xref ref-type="bibr" rid="B7">Günther 1870</xref>: 86 (Celebes).</comment></tp:nomenclature-citation><tp:nomenclature-citation><tp:taxon-name>
                <tp:taxon-name-part taxon-name-part-type="genus" reg="Sphagebranchus">Sphagebranchus</tp:taxon-name-part>
                <tp:taxon-name-part taxon-name-part-type="species" reg="kaupi">kaupi</tp:taxon-name-part>
              </tp:taxon-name><comment>: <xref ref-type="bibr" rid="B30">Weber and de Beaufort 1916</xref>: 325 (Celebes).</comment></tp:nomenclature-citation><tp:nomenclature-citation><tp:taxon-name>
                <tp:taxon-name-part taxon-name-part-type="genus" reg="Yirrkala"/>
                <tp:taxon-name-part taxon-name-part-type="species" reg="kaupi"/>
              </tp:taxon-name><comment>?<tp:taxon-name><tp:taxon-name-part taxon-name-part-type="genus" reg="Yirrkala">Yirrkala</tp:taxon-name-part><tp:taxon-name-part taxon-name-part-type="species" reg="kaupi">kaupi</tp:taxon-name-part></tp:taxon-name>: <xref ref-type="bibr" rid="B16">McCosker 1977</xref>: 16 (listed; specimen collected from Philippines); <xref ref-type="bibr" rid="B20">McCosker 2014</xref>: 339 (listed). </comment></tp:nomenclature-citation><tp:nomenclature-citation><tp:taxon-name>
                <tp:taxon-name-part taxon-name-part-type="genus" reg="Yirrkala">Yirrkala</tp:taxon-name-part>
                <tp:taxon-name-part taxon-name-part-type="species" reg="kaupii">kaupii</tp:taxon-name-part>
              </tp:taxon-name><comment>: <xref ref-type="bibr" rid="B14">Kottelat et al. 1993</xref>:13 (listed, Indonesia); <xref ref-type="bibr" rid="B29">Smith and McCosker 1999</xref>: 1669 (listed); <xref ref-type="bibr" rid="B25">Miesen et al. 2016</xref>: 81 (listed, Indonesia); <xref ref-type="bibr" rid="B12">Jamandre 2023</xref>: 160 (listed, Indonesia).</comment></tp:nomenclature-citation></tp:nomenclature-citation-list></tp:nomenclature><tp:treatment-sec sec-type="material" id="SECID0EAJAG"><title>Materials examined.</title><p>• NMMB-P36108, 239 mm <abbrev xmlns:xlink="http://www.w3.org/1999/xlink" xlink:title="Total length" id="ABBRID0EGJAG" xlink:type="simple">TL</abbrev>, ca <named-content xmlns:xlink="http://www.w3.org/1999/xlink" content-type="dwc:verbatimCoordinates" xlink:type="simple"><named-content content-type="geo-json" specific-use="{&#34;type&#34;:&#34;Point&#34;,&#34;coordinates&#34;:[121.608333,23.936667]}" id="NCID0ENJAG" xlink:type="simple">23°56.2'N, 121°36.5'E</named-content></named-content>, jointed mouth of Mu-Gua River and Hualien River, Hualien, eastern Taiwan, ca 1 m, trap net (fyke net), 10 May 2021 • NMMB-P38424, 328 mm <abbrev xmlns:xlink="http://www.w3.org/1999/xlink" xlink:title="Total length" id="ABBRID0ESJAG" xlink:type="simple">TL</abbrev>, NMMB-P38425, 331 mm <abbrev xmlns:xlink="http://www.w3.org/1999/xlink" xlink:title="Total length" id="ABBRID0EWJAG" xlink:type="simple">TL</abbrev>, ca <named-content xmlns:xlink="http://www.w3.org/1999/xlink" content-type="dwc:verbatimCoordinates" xlink:type="simple"><named-content content-type="geo-json" specific-use="{&#34;type&#34;:&#34;Point&#34;,&#34;coordinates&#34;:[121.495000,23.465000]}" id="NCID0E4JAG" xlink:type="simple">23°27.9'N, 121°29.7'E</named-content></named-content>, Jin-pu village, Fengbin township, Taitung, 26 May, 2023, collected after preserving in wine for several years.</p></tp:treatment-sec><tp:treatment-sec sec-type="diagnosis" id="SECID0ECKAG"><title>Diagnosis.</title><p>An elongate species of <italic><tp:taxon-name><tp:taxon-name-part taxon-name-part-type="genus" reg="Yirrkala">Yirrkala</tp:taxon-name-part></tp:taxon-name></italic> with the following combination of characters: body bicolored, dark brown dorsally and pale ventrally, lateral line pores margined as pale blank; <abbrev xmlns:xlink="http://www.w3.org/1999/xlink" xlink:title="supraorbital pores" id="ABBRID0EPKAG" xlink:type="simple">SO</abbrev> 1 + 3; dorsal-fin origin behind gill opening; lateral-line pores before anus 63–65; predorsal vertebrae 17–18, preanal 64–66, and total 151–156; <abbrev xmlns:xlink="http://www.w3.org/1999/xlink" xlink:title="Mean vertebral formula" id="ABBRID0ETKAG" xlink:type="simple">MVF</abbrev> 17-65-154.</p></tp:treatment-sec><tp:treatment-sec sec-type="description" id="SECID0EXKAG"><title>Description of Taiwanese specimens.</title><p>New record. Body elongate, subcylindrical, tip of tail laterally compressed and extremely pointed (Fig. <xref ref-type="fig" rid="F4">4A, B</xref>). Head moderate in size, 11.8–13.7 in <abbrev xmlns:xlink="http://www.w3.org/1999/xlink" xlink:title="Total length" id="ABBRID0EBLAG" xlink:type="simple">TL</abbrev>; preanal length shorter than tail, 1.1 in tail length and 2.1 in <abbrev xmlns:xlink="http://www.w3.org/1999/xlink" xlink:title="Total length" id="ABBRID0EFLAG" xlink:type="simple">TL</abbrev>.</p><fig id="F4" position="float" orientation="portrait"><object-id xmlns:xlink="http://www.w3.org/1999/xlink" content-type="doi" xlink:type="simple">10.3897/zookeys.1220.130885.figure4</object-id><object-id xmlns:xlink="http://www.w3.org/1999/xlink" content-type="arpha" xlink:type="simple">7AF57FFF-2A91-5E14-A508-1449C60FE71C</object-id><label>Figure 4.</label><caption><p>Preserved specimen of <italic><tp:taxon-name><tp:taxon-name-part taxon-name-part-type="genus" reg="Yirrkala">Yirrkala</tp:taxon-name-part><tp:taxon-name-part taxon-name-part-type="species" reg="kaupii">kaupii</tp:taxon-name-part></tp:taxon-name></italic>, NMMB-P36108, 239 mm <abbrev xmlns:xlink="http://www.w3.org/1999/xlink" xlink:title="Total length" id="ABBRID0E3LAG" xlink:type="simple">TL</abbrev><bold>A</bold> whole body (dorsal view) <bold>B</bold> whole body (ventral view) <bold>C</bold> enlarged view of head (lateral). <bold>AN</bold> anus <bold>DO</bold> dorsal-fin origin.</p></caption><graphic xmlns:xlink="http://www.w3.org/1999/xlink" xlink:href="zookeys-1220-045_article-130885__-g004.jpg" position="float" orientation="portrait" xlink:type="simple" id="oo_1194276.jpg"><uri content-type="original_file" xlink:type="simple">https://binary.pensoft.net/fig/1194276</uri></graphic></fig><p>Snout relatively longer, more than twice eye diameter, its tip pointed; distinct median groove ventrally on snout but the groove mostly not teared, its anterior tip beyond ethmoid pore; slope of dorsal surface of snout smooth, without notch or hump. Anterior nostril tubular, moderate in length, tube length about equal to pupil diameter; posterior nostril oval in shape with an inner valve, located on anteroventral margin of eye, opening ventrally, covered by a flap extending slightly below edge of mouth gape. Eye moderate in size, covered by a transparent skin; center of eye anterior to mid-jaw (Fig. <xref ref-type="fig" rid="F4">4C</xref>). Mouth inferior, distance from tip of snout to anterior tip of lower jaw slightly longer than eye diameter; lower jaw short, its tip relatively pointed, slightly beyond or reaching posterior base of anterior-nostril tube (Fig. <xref ref-type="fig" rid="F4">4C</xref>); rictus short, posterior end of gape slightly behind a vertical through posterior margin of eye; lips smooth with folds, the fold along upper lip extending from second infraorbital pore to posterior rictus, but absent in one specimen (NMMB-P38425); the fold along lower lip extending from position between first and second mandibular pores to anterior of first preopercular pore. Gill openings positioned ventrolaterally of breast, not close each side; shape of opening curved, diameter more than twice eye diameter.</p><p>Sensory pores on head developed, arrangement of those pores as follows (Fig. <xref ref-type="fig" rid="F3">3B</xref>): 1 (ethmoid) + 3 on supraorbital, 3 + 3 on infraorbital, 4 or 5 on lower jaw, 2 on preopercle, and 3 on supratemporal, one of those on mid-temporal; a single median interorbital pore.</p><p>Lateral-line pores small but obvious. Lateral line almost complete except for near tip of tail, eight or nine anterior to a vertical through gill opening, 16–18 anterior to dorsal-fin origin, 63–65 anterior to mid anus, and total 116–138.</p><p>Teeth pointed, slightly recurved posteriorly; teeth on maxilla, vomer and dentary uniserial; maxilla comprising 19 (right)/25 (left) teeth and mandible comprising 21/23 teeth in NMMB-P36108; intermaxillary with four or five teeth arranged in two rows or a chevron shape.</p><p>Median fins low but obvious; origin of dorsal fin behind gill opening, ending anterior to tip of tail about 1 eye diameter; origin of anal fin slightly behind anus, ending same as dorsal fin; caudal and pectoral fins absent.</p><p><bold><italic>Coloration</italic>.</bold> No information of fresh coloration. After the preservation by alcohol (ca 60%) directly, body clearly bicolored, generally darkish brown dorsally and pale yellowish brown ventrally; numerous melanophores present dorsally, the border going down toward tip of tail; lateral-line pores margined by pale spots blank at least anterior to anus, but in tail the pattern gradually faded; head darker dorsally, lower jaw also dusky; dorsal fin dusky but margin pale yellowish white; eye with whitish margin by skin covering eye; anal fin pale yellowish white except dusky tip of tail ca 1/2 HL.</p></tp:treatment-sec><tp:treatment-sec sec-type="distribution" id="SECID0EJNAG"><title>Distribution.</title><p>Manado, Sulawesi, Indonesia (holotype) and eastern Taiwan. In both places, this species was collected from rivers, but there is no detailed information for the holotype.</p></tp:treatment-sec><tp:treatment-sec sec-type="Ecological note" id="SECID0EONAG"><title>Ecological note.</title><p>One specimen was collected from a river mouth together with many <italic><tp:taxon-name><tp:taxon-name-part taxon-name-part-type="genus" reg="Lamnostoma">Lamnostoma</tp:taxon-name-part></tp:taxon-name></italic> spp., a genus which is commonly found in the freshwater environments. However, the species might be rare because only one individual was found among approximately 200 individuals of <italic><tp:taxon-name><tp:taxon-name-part taxon-name-part-type="genus" reg="Lamnostoma">Lamnostoma</tp:taxon-name-part></tp:taxon-name></italic>.</p></tp:treatment-sec><tp:treatment-sec sec-type="remarks" id="SECID0ECOAG"><title>Remarks.</title><p><italic><tp:taxon-name><tp:taxon-name-part taxon-name-part-type="genus" reg="Sphagebranchus">Sphagebranchus</tp:taxon-name-part><tp:taxon-name-part taxon-name-part-type="species" reg="kaupii">kaupii</tp:taxon-name-part></tp:taxon-name></italic> is one of the oldest names in the genus <italic><tp:taxon-name><tp:taxon-name-part taxon-name-part-type="genus" reg="Yirrkala">Yirrkala</tp:taxon-name-part></tp:taxon-name></italic>, and it lacks detailed morphological information except for the original description (<xref ref-type="bibr" rid="B1">Bleeker 1858</xref>). Based on YH’s investigation, the only known Bleeker specimen, deposited in the Natural History Museum (<named-content xmlns:xlink="http://www.w3.org/1999/xlink" content-type="dwc:institutional_code" xlink:title="Natural History Museum, London" xlink:href="http://grbio.org/institution/natural-history-museum-london" xlink:type="simple">BMNH</named-content> 1867.11.28.304), should be regarded as the holotype because its similar length agrees with the original description (e.g. 342 mm <abbrev xmlns:xlink="http://www.w3.org/1999/xlink" xlink:title="Total length" id="ABBRID0ECPAG" xlink:type="simple">TL</abbrev> vs 362 mm <abbrev xmlns:xlink="http://www.w3.org/1999/xlink" xlink:title="Total length" id="ABBRID0EGPAG" xlink:type="simple">TL</abbrev> in the original description) (Fig. <xref ref-type="fig" rid="F5">5</xref>).</p><fig id="F5" position="float" orientation="portrait"><object-id xmlns:xlink="http://www.w3.org/1999/xlink" content-type="doi" xlink:type="simple">10.3897/zookeys.1220.130885.figure5</object-id><object-id xmlns:xlink="http://www.w3.org/1999/xlink" content-type="arpha" xlink:type="simple">E531405D-6123-5C5C-B1A5-DC188BBD9E34</object-id><label>Figure 5.</label><caption><p>Holotype of <italic><tp:taxon-name><tp:taxon-name-part taxon-name-part-type="genus" reg="Sphagebranchus">Sphagebranchus</tp:taxon-name-part><tp:taxon-name-part taxon-name-part-type="species" reg="kaupii">kaupii</tp:taxon-name-part></tp:taxon-name></italic>, <named-content xmlns:xlink="http://www.w3.org/1999/xlink" content-type="dwc:institutional_code" xlink:title="Natural History Museum, London" xlink:href="http://grbio.org/institution/natural-history-museum-london" xlink:type="simple">BMNH</named-content> 1867.11.28.304, 342 mm <abbrev xmlns:xlink="http://www.w3.org/1999/xlink" xlink:title="Total length" id="ABBRID0EFQAG" xlink:type="simple">TL</abbrev><bold>A</bold> whole body <bold>B</bold> lateral view of head <bold>C</bold> dorsal view of head. All photos provided by Natural History Museum.</p></caption><graphic xmlns:xlink="http://www.w3.org/1999/xlink" xlink:href="zookeys-1220-045_article-130885__-g005.jpg" position="float" orientation="portrait" xlink:type="simple" id="oo_1194277.jpg"><uri content-type="original_file" xlink:type="simple">https://binary.pensoft.net/fig/1194277</uri></graphic></fig><p>Our specimens closely match the holotype in body proportions and vertebral counts in the original description. <xref ref-type="bibr" rid="B1">Bleeker (1858)</xref> noted that it has drop-shaped markings on the lateral line, which are also found in our specimens. Although <xref ref-type="bibr" rid="B7">Günther (1870)</xref> mentioned that it has uniform body coloration, it is assumed that holotype specimen was once dried and bleached beforehand because its very poor present condition had been caused by the drying process. There are several differences in the proportions of the head, snout, eye, and upper-jaw lengths between the original description of <italic><tp:taxon-name><tp:taxon-name-part taxon-name-part-type="genus" reg="Sphagebranchus">S.</tp:taxon-name-part><tp:taxon-name-part taxon-name-part-type="species" reg="kaupii">kaupii</tp:taxon-name-part></tp:taxon-name></italic> and Taiwanese specimens (Table <xref ref-type="table" rid="T1">1</xref>). The Taiwanese population is possibly an undescribed species, but the morphological differences could also be due to intraspecific variation or differences in the method of preservation, or the time in preservative. As we were unable to directly observe the holotype and the number of specimens observed was limited, we refrain from considering it a separate species.</p><p>Most of congeners of <italic><tp:taxon-name><tp:taxon-name-part taxon-name-part-type="genus" reg="Yirrkala">Yirrkala</tp:taxon-name-part></tp:taxon-name></italic> have a dorsal fin that originates around, and usually slightly behind, the gill opening (see above). Only four species, <italic><tp:taxon-name><tp:taxon-name-part taxon-name-part-type="genus" reg="Yirrkala">Y.</tp:taxon-name-part><tp:taxon-name-part taxon-name-part-type="species" reg="gjellerupi">gjellerupi</tp:taxon-name-part></tp:taxon-name></italic>, <italic><tp:taxon-name><tp:taxon-name-part taxon-name-part-type="genus" reg="Yirrkala">Y.</tp:taxon-name-part><tp:taxon-name-part taxon-name-part-type="species" reg="kaupii">kaupii</tp:taxon-name-part></tp:taxon-name></italic>, <italic><tp:taxon-name><tp:taxon-name-part taxon-name-part-type="genus" reg="Yirrkala">Y.</tp:taxon-name-part><tp:taxon-name-part taxon-name-part-type="species" reg="insolitus">insolitus</tp:taxon-name-part></tp:taxon-name></italic>, and <italic><tp:taxon-name><tp:taxon-name-part taxon-name-part-type="genus" reg="Yirrkala">Y.</tp:taxon-name-part><tp:taxon-name-part taxon-name-part-type="species" reg="omanensis">omanensis</tp:taxon-name-part></tp:taxon-name></italic>, have the origin of the fin located more than half a head length behind the gill opening. Moreover, the latter two species are unique because their dorsal-fin origins are situated far behind, near the anus. <italic><tp:taxon-name><tp:taxon-name-part taxon-name-part-type="genus" reg="Yirrkala">Yirrkala</tp:taxon-name-part><tp:taxon-name-part taxon-name-part-type="species" reg="kaupii">kaupii</tp:taxon-name-part></tp:taxon-name></italic> is most similar to <italic><tp:taxon-name><tp:taxon-name-part taxon-name-part-type="genus" reg="Yirrkala">Y.</tp:taxon-name-part><tp:taxon-name-part taxon-name-part-type="species" reg="gjellerupi">gjellerupi</tp:taxon-name-part></tp:taxon-name></italic> in the vertebral counts and body proportions, including head length, tail length, and snout length. Both species inhabit rivers far from the river mouth (<xref ref-type="bibr" rid="B23">McCosker et al. 2007</xref>). However, <italic><tp:taxon-name><tp:taxon-name-part taxon-name-part-type="genus" reg="Yirrkala">Y.</tp:taxon-name-part><tp:taxon-name-part taxon-name-part-type="species" reg="kaupii">kaupii</tp:taxon-name-part></tp:taxon-name></italic> can be distinguished from <italic><tp:taxon-name><tp:taxon-name-part taxon-name-part-type="genus" reg="Yirrkala">Y.</tp:taxon-name-part><tp:taxon-name-part taxon-name-part-type="species" reg="gjellerupi">gjellerupi</tp:taxon-name-part></tp:taxon-name></italic> by the position of the rictus (behind a vertical through posterior margin of eye, vs before), and the presence of a small protrusion along around margin of posterior nostril (vs absent).</p></tp:treatment-sec><tp:treatment-sec><!--Section generated to contain objects referenced in tp:taxon-treatment.--><fig id="F3" position="float" orientation="portrait"><object-id xmlns:xlink="http://www.w3.org/1999/xlink" content-type="doi" xlink:type="simple">10.3897/zookeys.1220.130885.figure3</object-id><object-id xmlns:xlink="http://www.w3.org/1999/xlink" content-type="arpha" xlink:type="simple">FDCE85CE-9693-543D-AE97-CE3CA483DB3D</object-id><label>Figure 3.</label><caption><p>Line drawing of lateral head <bold>A</bold><italic><tp:taxon-name><tp:taxon-name-part taxon-name-part-type="genus" reg="Yirrkala">Yirrkala</tp:taxon-name-part><tp:taxon-name-part taxon-name-part-type="species" reg="nkust">nkust</tp:taxon-name-part></tp:taxon-name></italic> sp. nov., holotype, NMMB-P38652, 496 mm <abbrev xmlns:xlink="http://www.w3.org/1999/xlink" xlink:title="Total length" id="ABBRID0E1WAE" xlink:type="simple">TL</abbrev><bold>B</bold><italic><tp:taxon-name><tp:taxon-name-part taxon-name-part-type="genus" reg="Yirrkala">Yirrkala</tp:taxon-name-part><tp:taxon-name-part taxon-name-part-type="species" reg="kaupii">kaupii</tp:taxon-name-part></tp:taxon-name></italic>, NMMB-P38424, 328 mm <abbrev xmlns:xlink="http://www.w3.org/1999/xlink" xlink:title="Total length" id="ABBRID0ELXAE" xlink:type="simple">TL</abbrev><bold>C</bold><italic><tp:taxon-name><tp:taxon-name-part taxon-name-part-type="genus" reg="Yirrkala">Yirrkala</tp:taxon-name-part><tp:taxon-name-part taxon-name-part-type="species" reg="omanensis">omanensis</tp:taxon-name-part></tp:taxon-name></italic>, <named-content xmlns:xlink="http://www.w3.org/1999/xlink" content-type="dwc:institutional_code" xlink:title="Kitakyushu Museum of Natural History and Human History" xlink:href="http://grbio.org/institution/kitakyushu-museum-and-institute-natural-history" xlink:type="simple">KMNH VR</named-content> 100616, 216 mm <abbrev xmlns:xlink="http://www.w3.org/1999/xlink" xlink:title="Total length" id="ABBRID0EAYAE" xlink:type="simple">TL</abbrev>. Arrows indicate ethmoid = 1<sup>st</sup> supraorbital (lefts), interorbital (middles) and mid-temporal (rights) pores.</p></caption><graphic xmlns:xlink="http://www.w3.org/1999/xlink" xlink:href="zookeys-1220-045_article-130885__-g003.jpg" position="float" orientation="portrait" xlink:type="simple" id="oo_1194275.jpg"><uri content-type="original_file" xlink:type="simple">https://binary.pensoft.net/fig/1194275</uri></graphic></fig><table-wrap id="T1" position="float" orientation="portrait"><label>Table 1.</label><caption><p>Counts and measurements of three <italic><tp:taxon-name><tp:taxon-name-part taxon-name-part-type="genus" reg="Yirrkala">Yirrkala</tp:taxon-name-part></tp:taxon-name></italic> species newly collected from Taiwan, with type information.</p></caption><table id="TID0EHRAG" rules="all"><tbody><tr><th rowspan="2" colspan="1"/><th rowspan="1" colspan="2"><italic><tp:taxon-name><tp:taxon-name-part taxon-name-part-type="genus" reg="Yirrkala">Y.</tp:taxon-name-part><tp:taxon-name-part taxon-name-part-type="species" reg="nkust">nkust</tp:taxon-name-part></tp:taxon-name></italic> sp. nov.</th><th rowspan="1" colspan="2">
                    <italic>
                      <tp:taxon-name><tp:taxon-name-part taxon-name-part-type="genus" reg="Yirrkala">Y.</tp:taxon-name-part><tp:taxon-name-part taxon-name-part-type="species" reg="kaupii">kaupii</tp:taxon-name-part></tp:taxon-name>
                    </italic>
                  </th><th rowspan="1" colspan="2">
                    <italic>
                      <tp:taxon-name><tp:taxon-name-part taxon-name-part-type="genus" reg="Yirrkala">Y.</tp:taxon-name-part><tp:taxon-name-part taxon-name-part-type="species" reg="omanensis">omanensis</tp:taxon-name-part></tp:taxon-name>
                    </italic>
                  </th></tr><tr><th rowspan="1" colspan="1">Holotype</th><th rowspan="1" colspan="1">Paratypes</th><th rowspan="1" colspan="1">Present materials</th><th rowspan="1" colspan="1">Holotype</th><th rowspan="1" colspan="1">Present material</th><th rowspan="1" colspan="1">Holotype</th></tr><tr><td rowspan="1" colspan="1">Total length (mm)</td><td rowspan="1" colspan="1">496</td><td rowspan="1" colspan="1">297–462 (<italic>n</italic> = 3)</td><td rowspan="1" colspan="1">238–331 (<italic>n</italic> = 3)</td><td rowspan="1" colspan="1">342</td><td rowspan="1" colspan="1">216</td><td rowspan="1" colspan="1">230<sup>b</sup></td></tr><tr><td rowspan="1" colspan="7">As % of <abbrev xmlns:xlink="http://www.w3.org/1999/xlink" xlink:title="Total length" id="ABBRID0ERDAE" xlink:type="simple">TL</abbrev></td></tr><tr><td rowspan="1" colspan="1">Head length</td><td rowspan="1" colspan="1">5.9</td><td rowspan="1" colspan="1">6.2–6.4</td><td rowspan="1" colspan="1">7.3–8.4</td><td rowspan="1" colspan="1">6.5<sup>a</sup></td><td rowspan="1" colspan="1">8.1</td><td rowspan="1" colspan="1">7.7<sup>b</sup></td></tr><tr><td rowspan="1" colspan="1">Preanal length</td><td rowspan="1" colspan="1">51.9</td><td rowspan="1" colspan="1">47.4–52.6</td><td rowspan="1" colspan="1">47.1–47.3</td><td rowspan="1" colspan="1">N/A</td><td rowspan="1" colspan="1">57.9</td><td rowspan="1" colspan="1">58.3<sup>c</sup></td></tr><tr><td rowspan="1" colspan="1">Tail length</td><td rowspan="1" colspan="1">48.1</td><td rowspan="1" colspan="1">47.4–52.6</td><td rowspan="1" colspan="1">52.7–52.9</td><td rowspan="1" colspan="1">N/A</td><td rowspan="1" colspan="1">42.1</td><td rowspan="1" colspan="1">41.7<sup>c</sup></td></tr><tr><td rowspan="1" colspan="1">Predorsal length</td><td rowspan="1" colspan="1">5.1</td><td rowspan="1" colspan="1">5.5–6.1</td><td rowspan="1" colspan="1">12.5–13.5</td><td rowspan="1" colspan="1">N/A</td><td rowspan="1" colspan="1">59.8</td><td rowspan="1" colspan="1">ca 59<sup>d</sup></td></tr><tr><td rowspan="1" colspan="1">Body depth at gill opening</td><td rowspan="1" colspan="1">1.7</td><td rowspan="1" colspan="1">1.6–1.8</td><td rowspan="1" colspan="1">2.1–2.4</td><td rowspan="1" colspan="1">(1.7)<sup>a</sup></td><td rowspan="1" colspan="1">2.3</td><td rowspan="1" colspan="1">(1.8)<sup>c</sup></td></tr><tr><td rowspan="1" colspan="1">Body width at gill opening</td><td rowspan="1" colspan="1">1.5</td><td rowspan="1" colspan="1">1.5–1.6</td><td rowspan="1" colspan="1">1.4–1.7</td><td rowspan="1" colspan="1">N/A</td><td rowspan="1" colspan="1">2.1</td><td rowspan="1" colspan="1">N/A</td></tr><tr><td rowspan="1" colspan="1">Body depth at midanus</td><td rowspan="1" colspan="1">1.7</td><td rowspan="1" colspan="1">1.3–1.5</td><td rowspan="1" colspan="1">2.4–2.5</td><td rowspan="1" colspan="1">N/A</td><td rowspan="1" colspan="1">2.1</td><td rowspan="1" colspan="1">N/A</td></tr><tr><td rowspan="1" colspan="1">Body width at midanus</td><td rowspan="1" colspan="1">1.6</td><td rowspan="1" colspan="1">1.4–1.6</td><td rowspan="1" colspan="1">1.5–2.1</td><td rowspan="1" colspan="1">N/A</td><td rowspan="1" colspan="1">2.0</td><td rowspan="1" colspan="1">N/A</td></tr><tr><td rowspan="1" colspan="7">As % of head length</td></tr><tr><td rowspan="1" colspan="1">Snout length</td><td rowspan="1" colspan="1">15.1</td><td rowspan="1" colspan="1">14.7–16.5</td><td rowspan="1" colspan="1">13.9–14.5</td><td rowspan="1" colspan="1">ca 16<sup>a</sup></td><td rowspan="1" colspan="1">11.4</td><td rowspan="1" colspan="1">ca 11<sup>b</sup></td></tr><tr><td rowspan="1" colspan="1">Eye diameter</td><td rowspan="1" colspan="1">4.5</td><td rowspan="1" colspan="1">3.6–4.5</td><td rowspan="1" colspan="1">6.1–6.5</td><td rowspan="1" colspan="1">ca 8<sup>a</sup></td><td rowspan="1" colspan="1">5.7</td><td rowspan="1" colspan="1">N/A</td></tr><tr><td rowspan="1" colspan="1">Upper-jaw length</td><td rowspan="1" colspan="1">28.0</td><td rowspan="1" colspan="1">28.0–30.9</td><td rowspan="1" colspan="1">22.4–23.4</td><td rowspan="1" colspan="1">ca 25<sup>a</sup></td><td rowspan="1" colspan="1">28.6</td><td rowspan="1" colspan="1">N/A</td></tr><tr><td rowspan="1" colspan="1">Gill-opening length</td><td rowspan="1" colspan="1">12.7</td><td rowspan="1" colspan="1">11.4–15.7</td><td rowspan="1" colspan="1">8.2–13.4</td><td rowspan="1" colspan="1">N/A</td><td rowspan="1" colspan="1">9.7</td><td rowspan="1" colspan="1">N/A</td></tr><tr><td rowspan="1" colspan="1">Interorbital width</td><td rowspan="1" colspan="1">7.9</td><td rowspan="1" colspan="1">6.6–9.8</td><td rowspan="1" colspan="1">6.5–8.2</td><td rowspan="1" colspan="1">N/A</td><td rowspan="1" colspan="1">5.1</td><td rowspan="1" colspan="1">N/A</td></tr><tr><td rowspan="1" colspan="1">Isthmus width</td><td rowspan="1" colspan="1">5.1</td><td rowspan="1" colspan="1">3.9–5.5</td><td rowspan="1" colspan="1">8.5–15.6</td><td rowspan="1" colspan="1">N/A</td><td rowspan="1" colspan="1">6.9</td><td rowspan="1" colspan="1">N/A</td></tr><tr><td rowspan="1" colspan="7">Counts</td></tr><tr><td rowspan="1" colspan="1">Predorsal vertebrae</td><td rowspan="1" colspan="1">8</td><td rowspan="1" colspan="1">7–8</td><td rowspan="1" colspan="1">17–18</td><td rowspan="1" colspan="1">17</td><td rowspan="1" colspan="1">78</td><td rowspan="1" colspan="1">76</td></tr><tr><td rowspan="1" colspan="1">Preanal vertebrae</td><td rowspan="1" colspan="1">72</td><td rowspan="1" colspan="1">72–75</td><td rowspan="1" colspan="1">64–66</td><td rowspan="1" colspan="1">65</td><td rowspan="1" colspan="1">76</td><td rowspan="1" colspan="1">76</td></tr><tr><td rowspan="1" colspan="1">Total vertebrae</td><td rowspan="1" colspan="1">147</td><td rowspan="1" colspan="1">150–152</td><td rowspan="1" colspan="1">151–155</td><td rowspan="1" colspan="1">156</td><td rowspan="1" colspan="1">141</td><td rowspan="1" colspan="1">140</td></tr></tbody></table><table-wrap-foot><fn><p>Body depths in parentheses are possibly the maximum depth. <sup>a</sup>from <xref ref-type="bibr" rid="B1">Bleeker (1858)</xref>; <sup>b</sup>from <xref ref-type="bibr" rid="B27">Norman (1939)</xref>; <sup>c</sup>from <xref ref-type="bibr" rid="B21">McCosker (2022)</xref>; and <sup>d</sup>estimated from <xref ref-type="bibr" rid="B27">Norman (1939)</xref>.</p></fn></table-wrap-foot></table-wrap></tp:treatment-sec><ref-list><ref id="B1"><mixed-citation xmlns:xlink="http://www.w3.org/1999/xlink" xlink:type="simple"><person-group><name name-style="western"><surname>Bleeker</surname><given-names>P</given-names></name></person-group> (<year>1858</year>) <article-title>Twaalfde bijdrage tot de kennis der vischfauna van Celebes. Visschen van Manado.</article-title><source>Acta Societatis Regiae Scientiarum Indo-Neêrlandicae</source><volume>5</volume>(<issue>8</issue>): <fpage>1</fpage>–<lpage>4</lpage>. <ext-link xlink:href="10.5962/bhl.title.144153" ext-link-type="doi" xlink:type="simple">https://doi.org/10.5962/bhl.title.144153</ext-link></mixed-citation></ref><ref id="B27"><mixed-citation xmlns:xlink="http://www.w3.org/1999/xlink" xlink:type="simple"><person-group><name name-style="western"><surname>Norman</surname><given-names>JR</given-names></name></person-group> (<year>1939</year>) <article-title>Fishes. The John Murray Expedition 1933–34.</article-title><source>Scientific Reports, John Murray Expedition</source><volume>7</volume>: <fpage>1</fpage>–<lpage>116</lpage>.</mixed-citation></ref><ref id="B21"><mixed-citation xmlns:xlink="http://www.w3.org/1999/xlink" xlink:type="simple"><person-group><name name-style="western"><surname>McCosker</surname><given-names>JE</given-names></name></person-group> (<year>2022</year>) <article-title>Family <tp:taxon-name><tp:taxon-name-part taxon-name-part-type="family">Ophichthidae</tp:taxon-name-part></tp:taxon-name>, Snake-eels, sand-eels and worm-eels.</article-title> In: <person-group><name name-style="western"><surname>Heemstra</surname><given-names>PC</given-names></name><name name-style="western"><surname>Heemstra</surname><given-names>E</given-names></name><name name-style="western"><surname>Ebert</surname><given-names>DA</given-names></name><name name-style="western"><surname>Holleman</surname><given-names>W</given-names></name><name name-style="western"><surname>Randall</surname><given-names>JE</given-names></name></person-group> (<role>Eds</role>) <issue-title>Coastal Fishes of the Western Indian Ocean.</issue-title><source>Vol. 2. South African Institute for Aquatic Biodiversity, Makhanda</source>, <fpage>101</fpage>–<lpage>137</lpage>.</mixed-citation></ref><ref id="B3"><mixed-citation xmlns:xlink="http://www.w3.org/1999/xlink" xlink:type="simple"><person-group><name name-style="western"><surname>Bleeker</surname><given-names>P</given-names></name></person-group> (<year>1864</year>) <source>Atlas ichthyologique des Indes Orientales Néêrlandaises, publié sous les auspices du Gouvernement colonial néêrlandaises. Tome IV.</source><publisher-name>Murènes</publisher-name>, <publisher-loc>Synbranches, Leptocéphales (anterior part)</publisher-loc>, <size units="page">72 pp</size>.</mixed-citation></ref><ref id="B7"><mixed-citation xmlns:xlink="http://www.w3.org/1999/xlink" xlink:type="simple"><person-group><name name-style="western"><surname>Günther</surname><given-names>A</given-names></name></person-group> (<year>1870</year>) <source>Catalogue of the Fishes in the British Museum, Vol. 8.</source><publisher-name>Taylor and Francis</publisher-name>, <publisher-loc>London</publisher-loc>, <size units="page">549 pp</size>.</mixed-citation></ref><ref id="B30"><mixed-citation xmlns:xlink="http://www.w3.org/1999/xlink" xlink:type="simple"><person-group><name name-style="western"><surname>Weber</surname><given-names>M</given-names></name><name name-style="western"><surname>de Beaufort</surname><given-names>LF</given-names></name></person-group> (<year>1916</year>) <source>The Fishes of the Indo-Australian Archipelago. III. <tp:taxon-name><tp:taxon-name-part taxon-name-part-type="superorder">Ostariophysi</tp:taxon-name-part></tp:taxon-name>: II <tp:taxon-name><tp:taxon-name-part taxon-name-part-type="superfamily">Cyprinoidea</tp:taxon-name-part></tp:taxon-name>, <tp:taxon-name><tp:taxon-name-part taxon-name-part-type="order">Apodes</tp:taxon-name-part></tp:taxon-name>, Synbranchi. E.J.</source><publisher-name>Brill</publisher-name>, <publisher-loc>Leiden</publisher-loc>, <size units="page">455 pp</size>. <ext-link xlink:href="10.1163/9789004590434" ext-link-type="doi" xlink:type="simple">https://doi.org/10.1163/9789004590434</ext-link></mixed-citation></ref><ref id="B16"><mixed-citation xmlns:xlink="http://www.w3.org/1999/xlink" xlink:type="simple"><person-group><name name-style="western"><surname>McCosker</surname><given-names>JE</given-names></name></person-group> (<year>1977</year>) The osteology, classification, and relationships of the eel family <tp:taxon-name><tp:taxon-name-part taxon-name-part-type="family">Ophichthidae</tp:taxon-name-part></tp:taxon-name>. Proceedings of the California Academy of Sciences (Series 4) 41: 1–123.</mixed-citation></ref><ref id="B20"><mixed-citation xmlns:xlink="http://www.w3.org/1999/xlink" xlink:type="simple"><person-group><name name-style="western"><surname>McCosker</surname><given-names>JE</given-names></name></person-group> (<year>2014</year>) <article-title>A gigantic deepwater worm eel (<tp:taxon-name><tp:taxon-name-part taxon-name-part-type="order">Anguilliformes</tp:taxon-name-part></tp:taxon-name>: <tp:taxon-name><tp:taxon-name-part taxon-name-part-type="family">Ophichthidae</tp:taxon-name-part></tp:taxon-name>) from the Verde Island Passage, Philippine Archipelago.</article-title> In: <person-group><name name-style="western"><surname>Williams</surname><given-names>GC</given-names></name><name name-style="western"><surname>Gosliner</surname><given-names>TM</given-names></name></person-group> (<role>Eds</role>) <issue-title>The Coral Triangle.</issue-title><source>The 2011 Hearst Philippine Biodiversity Expedition. California Academy of Sciences, San Francisco</source>, <fpage>333</fpage>–<lpage>340</lpage>.</mixed-citation></ref><ref id="B14"><mixed-citation xmlns:xlink="http://www.w3.org/1999/xlink" xlink:type="simple"><person-group><name name-style="western"><surname>Kottelat</surname><given-names>M</given-names></name><name name-style="western"><surname>Whitten</surname><given-names>AJ</given-names></name><name name-style="western"><surname>Kartikasari</surname><given-names>SN</given-names></name><name name-style="western"><surname>Wirjoatmodjo</surname><given-names>S</given-names></name></person-group> (<year>1993</year>) Freshwater Fishes of Western Indonesia and Sulawesi. Periplus Editions, Hong Kong, [xxxviii +] 259 pp [84 pls].</mixed-citation></ref><ref id="B29"><mixed-citation xmlns:xlink="http://www.w3.org/1999/xlink" xlink:type="simple"><person-group><name name-style="western"><surname>Smith</surname><given-names>DG</given-names></name><name name-style="western"><surname>McCosker</surname><given-names>JE</given-names></name></person-group> (<year>1999</year>) <article-title>Family <tp:taxon-name><tp:taxon-name-part taxon-name-part-type="family">Ophichthidae</tp:taxon-name-part></tp:taxon-name>.</article-title> In: <person-group><name name-style="western"><surname>Carpenter</surname><given-names>KE</given-names></name><name name-style="western"><surname>Niem</surname><given-names>VH</given-names></name></person-group> (<role>Eds</role>) <issue-title>FAO species identification guide for fisheries purposes.</issue-title><source>The Living Marine Resources of the Western Central Pacific. Batoid Fishes, Chimeras and Bony Fishes Part 1 (<tp:taxon-name><tp:taxon-name-part taxon-name-part-type="family">Elopidae</tp:taxon-name-part></tp:taxon-name> to <tp:taxon-name><tp:taxon-name-part taxon-name-part-type="family">Linophrynidae</tp:taxon-name-part></tp:taxon-name>). Vol. 3. FAO, Rome</source>, <fpage>1662</fpage>–<lpage>1669</lpage>.</mixed-citation></ref><ref id="B25"><mixed-citation xmlns:xlink="http://www.w3.org/1999/xlink" xlink:type="simple"><person-group><name name-style="western"><surname>Miesen</surname><given-names>FW</given-names></name><name name-style="western"><surname>Droppelmann</surname><given-names>F</given-names></name><name name-style="western"><surname>Hüllen</surname><given-names>S</given-names></name><name name-style="western"><surname>Hadiaty</surname><given-names>RK</given-names></name><name name-style="western"><surname>Herder</surname><given-names>F</given-names></name></person-group> (<year>2016</year>) <article-title>An annotated checklist of the inland fishes of Sulawesi.</article-title><source>Bonn Zoological Bulletin</source><volume>64</volume>(<issue>2</issue>): <fpage>77</fpage>–<lpage>106</lpage>.</mixed-citation></ref><ref id="B12"><mixed-citation xmlns:xlink="http://www.w3.org/1999/xlink" xlink:type="simple"><person-group><name name-style="western"><surname>Jamandre</surname><given-names>BW</given-names></name></person-group> (<year>2023</year>) <article-title>Freshwater fishes of the Philippines: a provisional checklist.</article-title><source>Zootaxa</source><volume>5301</volume>(<issue>2</issue>): <fpage>151</fpage>–<lpage>181</lpage>. <ext-link xlink:href="10.11646/zootaxa.5301.2.1" ext-link-type="doi" xlink:type="simple">https://doi.org/10.11646/zootaxa.5301.2.1</ext-link></mixed-citation></ref><ref id="B23"><mixed-citation xmlns:xlink="http://www.w3.org/1999/xlink" xlink:type="simple"><person-group><name name-style="western"><surname>McCosker</surname><given-names>JE</given-names></name><name name-style="western"><surname>Boseto</surname><given-names>D</given-names></name><name name-style="western"><surname>Jenkins</surname><given-names>AP</given-names></name></person-group> (<year>2007</year>) <article-title>Redescription of <italic><tp:taxon-name><tp:taxon-name-part taxon-name-part-type="genus">Yirrkala</tp:taxon-name-part><tp:taxon-name-part taxon-name-part-type="species">gjellerupi</tp:taxon-name-part></tp:taxon-name></italic>, a poorly known freshwater Indo-Pacific snake eel (<tp:taxon-name><tp:taxon-name-part taxon-name-part-type="order">Anguilliformes</tp:taxon-name-part></tp:taxon-name>: <tp:taxon-name><tp:taxon-name-part taxon-name-part-type="family">Ophichthidae</tp:taxon-name-part></tp:taxon-name>).</article-title><source>Pacific Science</source><volume>61</volume>: <fpage>141</fpage>–<lpage>144</lpage>. <ext-link xlink:href="10.1353/psc.2007.0009" ext-link-type="doi" xlink:type="simple">https://doi.org/10.1353/psc.2007.0009</ext-link></mixed-citation></ref></ref-list></tp:taxon-treatment>
