# Supplementary material for: ﻿Species of the snake eel genus Yirrkala Whitley, 1940 from Taiwan, with descriptions of a new species and two new records (Anguilliformes, Ophichthidae)
Source: Zookeys. 2024 Dec 9;1220:45–62. doi: 10.3897/zookeys.1220.130885 (PMC11650150; doi:10.3897/zookeys.1220.130885)
Supplement: XML Treatment for Yirrkala misolensis [file zookeys.1220.130885-treatment4.xml]

<!DOCTYPE tp:taxon-treatment
  PUBLIC "-//TaxonX//DTD Taxonomic Treatment Publishing DTD v0 20100105//EN" "tax-treatment-NSO.dtd">
<tp:taxon-treatment xmlns:tp="http://www.plazi.org/taxpub"><tp:treatment-meta><kwd-group><label>Taxon classification</label><kwd>
              <named-content content-type="kingdom">Animalia</named-content>
            </kwd><kwd>
              <named-content content-type="order">Anguilliformes</named-content>
            </kwd><kwd>
              <named-content content-type="family">Ophichthidae</named-content>
            </kwd></kwd-group><mixed-citation publication-type="journal"><person-group><name><surname>Hibino</surname><given-names>Yusuke</given-names></name><name><surname>Ho</surname><given-names>Hsuan-Ching</given-names></name></person-group><article-title>﻿Species of the snake eel genus <italic><tp:taxon-name><tp:taxon-name-part taxon-name-part-type="genus" reg="Yirrkala">Yirrkala</tp:taxon-name-part></tp:taxon-name></italic> Whitley, 1940 from Taiwan, with descriptions of a new species and two new records (<tp:taxon-name><tp:taxon-name-part taxon-name-part-type="order">Anguilliformes</tp:taxon-name-part></tp:taxon-name>, <tp:taxon-name><tp:taxon-name-part taxon-name-part-type="family">Ophichthidae</tp:taxon-name-part></tp:taxon-name>)</article-title><source>Zookeys</source><day>09</day><month>12</month><year>2024</year><volume>1220</volume><fpage>45</fpage><lpage>62</lpage><pub-id pub-id-type="doi">10.3897/zookeys.1220.130885</pub-id></mixed-citation></tp:treatment-meta><tp:nomenclature><label>﻿</label><tp:taxon-name>
            <object-id xmlns:xlink="http://www.w3.org/1999/xlink" content-type="arpha" xlink:type="simple">C0B770A1-1C2D-5D46-AD1B-A629C127C644</object-id>
            <tp:taxon-name-part taxon-name-part-type="genus" reg="Yirrkala">Yirrkala</tp:taxon-name-part>
            <tp:taxon-name-part taxon-name-part-type="species" reg="misolensis">misolensis</tp:taxon-name-part>
          </tp:taxon-name><tp:taxon-authority>(Günther, 1872)</tp:taxon-authority><tp:nomenclature-citation-list><tp:nomenclature-citation><tp:taxon-name>
                <tp:taxon-name-part taxon-name-part-type="genus" reg="Ophichthys">Ophichthys</tp:taxon-name-part>
                <tp:taxon-name-part taxon-name-part-type="species" reg="misolensis">misolensis</tp:taxon-name-part>
              </tp:taxon-name><comment>Günther, 1872:426 (type locality: Misool [Misol] Island, Irian Jaya, Indonesia).</comment></tp:nomenclature-citation><tp:nomenclature-citation><tp:taxon-name>
                <tp:taxon-name-part taxon-name-part-type="genus" reg="Dalophis">Dalophis</tp:taxon-name-part>
                <tp:taxon-name-part taxon-name-part-type="species" reg="misolensis">misolensis</tp:taxon-name-part>
              </tp:taxon-name><comment>: <xref ref-type="bibr" rid="B13">Jordan and Seale 1906</xref>: 194 (Misol).</comment></tp:nomenclature-citation><tp:nomenclature-citation><tp:taxon-name>
                <tp:taxon-name-part taxon-name-part-type="genus" reg="Yirrkala">Yirrkala</tp:taxon-name-part>
                <tp:taxon-name-part taxon-name-part-type="species" reg="misolensis">misolensis</tp:taxon-name-part>
              </tp:taxon-name><comment>: <xref ref-type="bibr" rid="B16">McCosker 1977</xref>: 69 (listed); <xref ref-type="bibr" rid="B29">Smith and McCosker 1999</xref>: 1669 (listed); <xref ref-type="bibr" rid="B22">McCosker et al. 2006</xref>: 277 (listed, Queensland, Australia); <xref ref-type="bibr" rid="B24">Menes et al. 2010</xref>: 98 (Bago River, Negros and Panay, Philippines); <xref ref-type="bibr" rid="B20">McCosker 2014</xref>: 339 (listed, Philippines); <xref ref-type="bibr" rid="B11">Ho et al. 2015</xref>: 177 (Taiwan, listed as a new record); <xref ref-type="bibr" rid="B26">Motomura et al. 2017</xref>: 35 (Panay, Philippines); <xref ref-type="bibr" rid="B9">Hibino 2019</xref>: 154 (Dong-gang, Taiwan); <xref ref-type="bibr" rid="B10">Hibino et al. 2021</xref>: 21 (Okinawa, Japan); <xref ref-type="bibr" rid="B4">Chiu et al. 2022</xref>: 117 (Taiwan, redescription); <xref ref-type="bibr" rid="B21">McCosker 2022</xref>: 136 (Maldives, but photographed specimen collected from Taiwan).</comment></tp:nomenclature-citation></tp:nomenclature-citation-list></tp:nomenclature><tp:treatment-sec sec-type="diagnosis" id="SECID0EPYAG"><title>Diagnosis.</title><p>An elongate species of <italic><tp:taxon-name><tp:taxon-name-part taxon-name-part-type="genus" reg="Yirrkala">Yirrkala</tp:taxon-name-part></tp:taxon-name></italic> with the following combination of characters: body pale to dark brown with mottled patterns from snout to anterior trunk; <abbrev xmlns:xlink="http://www.w3.org/1999/xlink" xlink:title="supraorbital pores" id="ABBRID0E3YAG" xlink:type="simple">SO</abbrev> 1 + 3; dorsal-fin origin behind gill opening; lateral-line pores before anus 76–85; total vertebrae 165–180, <abbrev xmlns:xlink="http://www.w3.org/1999/xlink" xlink:title="Mean vertebral formula" id="ABBRID0EAZAG" xlink:type="simple">MVF</abbrev> 10-77-173 (<xref ref-type="bibr" rid="B10">Hibino et al. 2021</xref>; <xref ref-type="bibr" rid="B4">Chiu et al. 2022</xref>).</p></tp:treatment-sec><tp:treatment-sec sec-type="distribution" id="SECID0EMZAG"><title>Distribution.</title><p>Indo-Pacific from India to Fiji, including Indonesia (holotype), north to Ryukyu Islands, Japan; specimens collected from Dong-gang, Ke-tzu-liao, southwestern part of Taiwan (<xref ref-type="bibr" rid="B4">Chiu et al. 2022</xref>).</p></tp:treatment-sec><tp:treatment-sec sec-type="remarks" id="SECID0EWZAG"><title>Remarks.</title><p><xref ref-type="bibr" rid="B11">Ho et al. (2015)</xref> first listed this species from Taiwan with voucher specimens. <xref ref-type="bibr" rid="B4">Chiu et al. (2022)</xref> provided a detailed redescription and the results of DNA barcoding. It is notable that <xref ref-type="bibr" rid="B21">McCosker (2022)</xref> provided the <abbrev xmlns:xlink="http://www.w3.org/1999/xlink" xlink:title="Mean vertebral formula" id="ABBRID0EI1AG" xlink:type="simple">MVF</abbrev> 12-75-168 and total vertebrae 166–169 which is slightly different from our observation. It is likely that the <italic><tp:taxon-name><tp:taxon-name-part taxon-name-part-type="genus" reg="Yirrkala">Y.</tp:taxon-name-part><tp:taxon-name-part taxon-name-part-type="species" reg="misolensis">misolensis</tp:taxon-name-part></tp:taxon-name></italic> from Taiwan may include different populations. Without an explanation, <xref ref-type="bibr" rid="B21">McCosker (2022)</xref> regarded <italic><tp:taxon-name><tp:taxon-name-part taxon-name-part-type="genus" reg="Caecula">Caecula</tp:taxon-name-part><tp:taxon-name-part taxon-name-part-type="species" reg="maculata">maculata</tp:taxon-name-part></tp:taxon-name></italic> Klausewitz, 1964 (type locality: Nicobar Islands) as a junior synonym of <italic><tp:taxon-name><tp:taxon-name-part taxon-name-part-type="genus" reg="Yirrkala">Y.</tp:taxon-name-part><tp:taxon-name-part taxon-name-part-type="species" reg="misolensis">misolensis</tp:taxon-name-part></tp:taxon-name></italic>. However, we cannot make any judgment about this synonymy without examining specimens from the type locality of <italic><tp:taxon-name><tp:taxon-name-part taxon-name-part-type="genus" reg="Caecula">C.</tp:taxon-name-part><tp:taxon-name-part taxon-name-part-type="species" reg="maculata">maculata</tp:taxon-name-part></tp:taxon-name></italic>. The correct catalog number of the holotype of <italic><tp:taxon-name><tp:taxon-name-part taxon-name-part-type="genus" reg="Ophichthys">Ophichthys</tp:taxon-name-part><tp:taxon-name-part taxon-name-part-type="species" reg="misolensis">misolensis</tp:taxon-name-part></tp:taxon-name></italic> is <named-content xmlns:xlink="http://www.w3.org/1999/xlink" content-type="dwc:institutional_code" xlink:title="Natural History Museum, London" xlink:href="http://grbio.org/institution/natural-history-museum-london" xlink:type="simple">BMNH</named-content> 1870.8.31.112 (<ext-link xmlns:xlink="http://www.w3.org/1999/xlink" xlink:href="https://data.nhm.ac.uk/dataset/56e711e6-c847-4f99-915a-6894bb5c5dea/resource/05ff2255-c38a-40c9-b657-4ccb55ab2feb/record/3103514" ext-link-type="uri" xlink:type="simple">https://data.nhm.ac.uk/dataset/56e711e6-c847-4f99-915a-6894bb5c5dea/resource/05ff2255-c38a-40c9-b657-4ccb55ab2feb/record/3103514</ext-link>), although <xref ref-type="bibr" rid="B10">Hibino et al. (2021)</xref> and <xref ref-type="bibr" rid="B4">Chiu et al. (2022)</xref> erred and gave the wrong catalogue number (Fig. <xref ref-type="fig" rid="F6">6</xref>).</p><fig id="F6" position="float" orientation="portrait"><object-id xmlns:xlink="http://www.w3.org/1999/xlink" content-type="doi" xlink:type="simple">10.3897/zookeys.1220.130885.figure6</object-id><object-id xmlns:xlink="http://www.w3.org/1999/xlink" content-type="arpha" xlink:type="simple">E93EA3EE-A56B-5145-8319-3EAF2ADFB122</object-id><label>Figure 6.</label><caption><p>Holotype of <italic><tp:taxon-name><tp:taxon-name-part taxon-name-part-type="genus" reg="Ophichthys">Ophichthys</tp:taxon-name-part><tp:taxon-name-part taxon-name-part-type="species" reg="misolensis">misolensis</tp:taxon-name-part></tp:taxon-name></italic>, <named-content xmlns:xlink="http://www.w3.org/1999/xlink" content-type="dwc:institutional_code" xlink:title="Natural History Museum, London" xlink:href="http://grbio.org/institution/natural-history-museum-london" xlink:type="simple">BMNH</named-content> 1870.8.31.112, 280 mm <abbrev xmlns:xlink="http://www.w3.org/1999/xlink" xlink:title="Total length" id="ABBRID0ET4AG" xlink:type="simple">TL</abbrev><bold>A</bold> whole body <bold>B</bold> head and breast.</p></caption><graphic xmlns:xlink="http://www.w3.org/1999/xlink" xlink:href="zookeys-1220-045_article-130885__-g006.jpg" position="float" orientation="portrait" xlink:type="simple" id="oo_1194278.jpg"><uri content-type="original_file" xlink:type="simple">https://binary.pensoft.net/fig/1194278</uri></graphic></fig></tp:treatment-sec><ref-list><ref id="B13"><mixed-citation xmlns:xlink="http://www.w3.org/1999/xlink" xlink:type="simple"><person-group><name name-style="western"><surname>Jordan</surname><given-names>DS</given-names></name><name name-style="western"><surname>Seale</surname><given-names>A</given-names></name></person-group> (<year>1906</year>) The fishes of Samoa. Description of the species found in the archipelago, with a provisional check-list of the fishes of Oceania. Bulletin of the Bureau of Fisheries 25: 173–455 [+ index 457–488, pls. 33–53].</mixed-citation></ref><ref id="B16"><mixed-citation xmlns:xlink="http://www.w3.org/1999/xlink" xlink:type="simple"><person-group><name name-style="western"><surname>McCosker</surname><given-names>JE</given-names></name></person-group> (<year>1977</year>) The osteology, classification, and relationships of the eel family <tp:taxon-name><tp:taxon-name-part taxon-name-part-type="family">Ophichthidae</tp:taxon-name-part></tp:taxon-name>. Proceedings of the California Academy of Sciences (Series 4) 41: 1–123.</mixed-citation></ref><ref id="B29"><mixed-citation xmlns:xlink="http://www.w3.org/1999/xlink" xlink:type="simple"><person-group><name name-style="western"><surname>Smith</surname><given-names>DG</given-names></name><name name-style="western"><surname>McCosker</surname><given-names>JE</given-names></name></person-group> (<year>1999</year>) <article-title>Family <tp:taxon-name><tp:taxon-name-part taxon-name-part-type="family">Ophichthidae</tp:taxon-name-part></tp:taxon-name>.</article-title> In: <person-group><name name-style="western"><surname>Carpenter</surname><given-names>KE</given-names></name><name name-style="western"><surname>Niem</surname><given-names>VH</given-names></name></person-group> (<role>Eds</role>) <issue-title>FAO species identification guide for fisheries purposes.</issue-title><source>The Living Marine Resources of the Western Central Pacific. Batoid Fishes, Chimeras and Bony Fishes Part 1 (<tp:taxon-name><tp:taxon-name-part taxon-name-part-type="family">Elopidae</tp:taxon-name-part></tp:taxon-name> to <tp:taxon-name><tp:taxon-name-part taxon-name-part-type="family">Linophrynidae</tp:taxon-name-part></tp:taxon-name>). Vol. 3. FAO, Rome</source>, <fpage>1662</fpage>–<lpage>1669</lpage>.</mixed-citation></ref><ref id="B22"><mixed-citation xmlns:xlink="http://www.w3.org/1999/xlink" xlink:type="simple"><person-group><name name-style="western"><surname>McCosker</surname><given-names>JE</given-names></name><name name-style="western"><surname>Allen</surname><given-names>GR</given-names></name><name name-style="western"><surname>Hoese</surname><given-names>DF</given-names></name><name name-style="western"><surname>Gates</surname><given-names>JE</given-names></name><name name-style="western"><surname>Bray</surname><given-names>DJ</given-names></name></person-group> (<year>2006</year>) <article-title><tp:taxon-name><tp:taxon-name-part taxon-name-part-type="family">Ophichthidae</tp:taxon-name-part></tp:taxon-name>.</article-title> In: <person-group><name name-style="western"><surname>Hoese</surname><given-names>DF</given-names></name><name name-style="western"><surname>Bray</surname><given-names>DJ</given-names></name><name name-style="western"><surname>Paxton</surname><given-names>JR</given-names></name><name name-style="western"><surname>Allen</surname><given-names>GR</given-names></name></person-group> (<role>Eds</role>) <issue-title>Zoological Catalogue of Australian, Vol.</issue-title><source>35, Fishes, Part 1, CSIRO Publishing, Collingwood</source>, <fpage>264</fpage>–<lpage>277</lpage>.</mixed-citation></ref><ref id="B24"><mixed-citation xmlns:xlink="http://www.w3.org/1999/xlink" xlink:type="simple"><person-group><name name-style="western"><surname>Menes</surname><given-names>CC</given-names></name><name name-style="western"><surname>Linaugo</surname><given-names>JD</given-names></name><name name-style="western"><surname>Pacalioga</surname><given-names>JO</given-names></name><name name-style="western"><surname>Bucol</surname><given-names>AA</given-names></name></person-group> (<year>2010</year>) <article-title>The anguilliform eels (<tp:taxon-name><tp:taxon-name-part taxon-name-part-type="class">Pisces</tp:taxon-name-part></tp:taxon-name>: <tp:taxon-name><tp:taxon-name-part taxon-name-part-type="order">Anguilliformes</tp:taxon-name-part></tp:taxon-name>) of Bago River and adjacent waters in Negros Occidental, Philippines.</article-title><source>Silliman Journal</source><volume>51</volume>(<issue>1</issue>): <fpage>89</fpage>–<lpage>103</lpage>.</mixed-citation></ref><ref id="B20"><mixed-citation xmlns:xlink="http://www.w3.org/1999/xlink" xlink:type="simple"><person-group><name name-style="western"><surname>McCosker</surname><given-names>JE</given-names></name></person-group> (<year>2014</year>) <article-title>A gigantic deepwater worm eel (<tp:taxon-name><tp:taxon-name-part taxon-name-part-type="order">Anguilliformes</tp:taxon-name-part></tp:taxon-name>: <tp:taxon-name><tp:taxon-name-part taxon-name-part-type="family">Ophichthidae</tp:taxon-name-part></tp:taxon-name>) from the Verde Island Passage, Philippine Archipelago.</article-title> In: <person-group><name name-style="western"><surname>Williams</surname><given-names>GC</given-names></name><name name-style="western"><surname>Gosliner</surname><given-names>TM</given-names></name></person-group> (<role>Eds</role>) <issue-title>The Coral Triangle.</issue-title><source>The 2011 Hearst Philippine Biodiversity Expedition. California Academy of Sciences, San Francisco</source>, <fpage>333</fpage>–<lpage>340</lpage>.</mixed-citation></ref><ref id="B11"><mixed-citation xmlns:xlink="http://www.w3.org/1999/xlink" xlink:type="simple"><person-group><name name-style="western"><surname>Ho</surname><given-names>H-C</given-names></name><name name-style="western"><surname>Smith</surname><given-names>DG</given-names></name><name name-style="western"><surname>McCosker</surname><given-names>JE</given-names></name><name name-style="western"><surname>Hibino</surname><given-names>Y</given-names></name><name name-style="western"><surname>Loh</surname><given-names>K-H</given-names></name><name name-style="western"><surname>Tighe</surname><given-names>KA</given-names></name><name name-style="western"><surname>Shao</surname><given-names>K-T</given-names></name></person-group> (<year>2015</year>) <article-title>Annotated checklist of eels (orders <tp:taxon-name><tp:taxon-name-part taxon-name-part-type="order">Anguilliformes</tp:taxon-name-part></tp:taxon-name> and <tp:taxon-name><tp:taxon-name-part taxon-name-part-type="order">Saccopharyngiformes</tp:taxon-name-part></tp:taxon-name>) from Taiwan.</article-title><source>Zootaxa</source><volume>4060</volume>(<issue>1</issue>): <fpage>140</fpage>–<lpage>189</lpage>. <ext-link xlink:href="10.11646/zootaxa.4060.1.16" ext-link-type="doi" xlink:type="simple">https://doi.org/10.11646/zootaxa.4060.1.16</ext-link></mixed-citation></ref><ref id="B26"><mixed-citation xmlns:xlink="http://www.w3.org/1999/xlink" xlink:type="simple"><person-group><name name-style="western"><surname>Motomura</surname><given-names>H</given-names></name><name name-style="western"><surname>Alama</surname><given-names>UB</given-names></name><name name-style="western"><surname>Muto</surname><given-names>N</given-names></name><name name-style="western"><surname>Babaran</surname><given-names>RP</given-names></name><name name-style="western"><surname>Ishikawa</surname><given-names>S [Eds]</given-names></name></person-group> (<year>2017</year>) <source>Commercial and Bycatch Market Fishes of Panay Island, Republic of the Philippines.</source><publisher-name>The Kagoshima University Museum</publisher-name>, <publisher-loc>Kagoshima, University of the Philippines Visayas, Iloilo, and Research Institute for Humanity and Nature, Kyoto, Japan</publisher-loc>, <size units="page">246 pp</size>.</mixed-citation></ref><ref id="B9"><mixed-citation xmlns:xlink="http://www.w3.org/1999/xlink" xlink:type="simple"><person-group><name name-style="western"><surname>Hibino</surname><given-names>Y</given-names></name></person-group> (<year>2019</year>) <article-title><tp:taxon-name><tp:taxon-name-part taxon-name-part-type="family">Ophichthidae</tp:taxon-name-part></tp:taxon-name>.</article-title> In: <person-group><name name-style="western"><surname>Koeda</surname><given-names>K</given-names></name><name name-style="western"><surname>Ho</surname><given-names>H-C</given-names></name></person-group> (<role>Eds</role>) <issue-title>Fishes of Southern Taiwan.</issue-title><source>National Museum of Marine Biology &amp; Aquarium, Pingtung</source>, <fpage>118</fpage>–<lpage>154</lpage>.</mixed-citation></ref><ref id="B10"><mixed-citation xmlns:xlink="http://www.w3.org/1999/xlink" xlink:type="simple"><person-group><name name-style="western"><surname>Hibino</surname><given-names>Y</given-names></name><name name-style="western"><surname>Miyamoto</surname><given-names>K</given-names></name><name name-style="western"><surname>Sakurai</surname><given-names>Y</given-names></name><name name-style="western"><surname>Kimura</surname><given-names>S</given-names></name></person-group> (<year>2021</year>) <article-title>Annotated checklist of marine eels (<tp:taxon-name><tp:taxon-name-part taxon-name-part-type="class">Actinopterygii</tp:taxon-name-part></tp:taxon-name>: <tp:taxon-name><tp:taxon-name-part taxon-name-part-type="order">Anguilliformes</tp:taxon-name-part></tp:taxon-name>) stranded by a serious cold wave in January 2016 in Ryukyu Islands, Japan, including two newly recorded species of Japan.</article-title><source>Bulletin of the Kitakyushu Museum of Natural History and Human History, Series A</source><volume>19</volume>: <fpage>13</fpage>–<lpage>26</lpage>. <ext-link xlink:href="10.34522/kmnh.19.0_13" ext-link-type="doi" xlink:type="simple">https://doi.org/10.34522/kmnh.19.0_13</ext-link></mixed-citation></ref><ref id="B4"><mixed-citation xmlns:xlink="http://www.w3.org/1999/xlink" xlink:type="simple"><person-group><name name-style="western"><surname>Chiu</surname><given-names>Y-C</given-names></name><name name-style="western"><surname>Chen</surname><given-names>H-M</given-names></name><name name-style="western"><surname>Shao</surname><given-names>K-T</given-names></name></person-group> (<year>2022</year>) <article-title>Additional description on morphology of the Misol snake eel from Taiwan, with four verified barcodes of life sequences.</article-title><source>Zootaxa</source><volume>5189</volume>: <fpage>114</fpage>–<lpage>121</lpage>. <ext-link xlink:href="10.11646/zootaxa.5189.1.13" ext-link-type="doi" xlink:type="simple">https://doi.org/10.11646/zootaxa.5189.1.13</ext-link></mixed-citation></ref><ref id="B21"><mixed-citation xmlns:xlink="http://www.w3.org/1999/xlink" xlink:type="simple"><person-group><name name-style="western"><surname>McCosker</surname><given-names>JE</given-names></name></person-group> (<year>2022</year>) <article-title>Family <tp:taxon-name><tp:taxon-name-part taxon-name-part-type="family">Ophichthidae</tp:taxon-name-part></tp:taxon-name>, Snake-eels, sand-eels and worm-eels.</article-title> In: <person-group><name name-style="western"><surname>Heemstra</surname><given-names>PC</given-names></name><name name-style="western"><surname>Heemstra</surname><given-names>E</given-names></name><name name-style="western"><surname>Ebert</surname><given-names>DA</given-names></name><name name-style="western"><surname>Holleman</surname><given-names>W</given-names></name><name name-style="western"><surname>Randall</surname><given-names>JE</given-names></name></person-group> (<role>Eds</role>) <issue-title>Coastal Fishes of the Western Indian Ocean.</issue-title><source>Vol. 2. South African Institute for Aquatic Biodiversity, Makhanda</source>, <fpage>101</fpage>–<lpage>137</lpage>.</mixed-citation></ref></ref-list></tp:taxon-treatment>
