# Supplementary material for: ﻿Species of the snake eel genus Yirrkala Whitley, 1940 from Taiwan, with descriptions of a new species and two new records (Anguilliformes, Ophichthidae)
Source: Zookeys. 2024 Dec 9;1220:45–62. doi: 10.3897/zookeys.1220.130885 (PMC11650150; doi:10.3897/zookeys.1220.130885)
Supplement: XML Treatment for Yirrkala omanensis [file zookeys.1220.130885-treatment5.xml]

<!DOCTYPE tp:taxon-treatment
  PUBLIC "-//TaxonX//DTD Taxonomic Treatment Publishing DTD v0 20100105//EN" "tax-treatment-NSO.dtd">
<tp:taxon-treatment xmlns:tp="http://www.plazi.org/taxpub"><tp:treatment-meta><kwd-group><label>Taxon classification</label><kwd>
              <named-content content-type="kingdom">Animalia</named-content>
            </kwd><kwd>
              <named-content content-type="order">Anguilliformes</named-content>
            </kwd><kwd>
              <named-content content-type="family">Ophichthidae</named-content>
            </kwd></kwd-group><mixed-citation publication-type="journal"><person-group><name><surname>Hibino</surname><given-names>Yusuke</given-names></name><name><surname>Ho</surname><given-names>Hsuan-Ching</given-names></name></person-group><article-title>﻿Species of the snake eel genus <italic><tp:taxon-name><tp:taxon-name-part taxon-name-part-type="genus" reg="Yirrkala">Yirrkala</tp:taxon-name-part></tp:taxon-name></italic> Whitley, 1940 from Taiwan, with descriptions of a new species and two new records (<tp:taxon-name><tp:taxon-name-part taxon-name-part-type="order">Anguilliformes</tp:taxon-name-part></tp:taxon-name>, <tp:taxon-name><tp:taxon-name-part taxon-name-part-type="family">Ophichthidae</tp:taxon-name-part></tp:taxon-name>)</article-title><source>Zookeys</source><day>09</day><month>12</month><year>2024</year><volume>1220</volume><fpage>45</fpage><lpage>62</lpage><pub-id pub-id-type="doi">10.3897/zookeys.1220.130885</pub-id></mixed-citation></tp:treatment-meta><tp:nomenclature><label>﻿</label><tp:taxon-name>
            <object-id xmlns:xlink="http://www.w3.org/1999/xlink" content-type="arpha" xlink:type="simple">0D28D121-9461-58B3-ABDC-EB5F232A0A8E</object-id>
            <tp:taxon-name-part taxon-name-part-type="genus" reg="Yirrkala">Yirrkala</tp:taxon-name-part>
            <tp:taxon-name-part taxon-name-part-type="species" reg="omanensis">omanensis</tp:taxon-name-part>
          </tp:taxon-name><tp:taxon-authority>(Norman, 1939)</tp:taxon-authority><xref ref-type="fig" rid="F3">Figs 3C</xref><xref ref-type="fig" rid="F7">, 7</xref><xref ref-type="table" rid="T1">, Table 1</xref><tp:nomenclature-citation-list><tp:nomenclature-citation><tp:taxon-name>
                <tp:taxon-name-part taxon-name-part-type="genus" reg="Sphagebranchus">Sphagebranchus</tp:taxon-name-part>
                <tp:taxon-name-part taxon-name-part-type="species" reg="omanensis">omanensis</tp:taxon-name-part>
              </tp:taxon-name><comment>Norman, 1939 (type locality: Gulf of Oman).</comment></tp:nomenclature-citation><tp:nomenclature-citation><tp:taxon-name>
                <tp:taxon-name-part taxon-name-part-type="genus" reg="Ichthyapus">Ichthyapus</tp:taxon-name-part>
                <tp:taxon-name-part taxon-name-part-type="species" reg="omanensis">omanensis</tp:taxon-name-part>
              </tp:taxon-name><comment>: <xref ref-type="bibr" rid="B28">Randall 1995</xref>: 61 (Gulf of Oman); <xref ref-type="bibr" rid="B15">Manilo and Bogorodsky 2003</xref>: S95 (list, coast of Oman).</comment></tp:nomenclature-citation><tp:nomenclature-citation><tp:taxon-name>
                <tp:taxon-name-part taxon-name-part-type="genus" reg="Yirrkala">Yirrkala</tp:taxon-name-part>
                <tp:taxon-name-part taxon-name-part-type="species" reg="omanensis">omanensis</tp:taxon-name-part>
              </tp:taxon-name><comment>: <xref ref-type="bibr" rid="B21">McCosker 2022</xref>: 136 (Gulf of Oman).</comment></tp:nomenclature-citation></tp:nomenclature-citation-list></tp:nomenclature><tp:treatment-sec sec-type="material" id="SECID0EGBBG"><title>Material examined.</title><p>• <named-content xmlns:xlink="http://www.w3.org/1999/xlink" content-type="dwc:institutional_code" xlink:title="Kitakyushu Museum of Natural History and Human History" xlink:href="http://grbio.org/institution/kitakyushu-museum-and-institute-natural-history" xlink:type="simple">KMNH VR</named-content> 100616, 216 mm <abbrev xmlns:xlink="http://www.w3.org/1999/xlink" xlink:title="Total length" id="ABBRID0EQBBG" xlink:type="simple">TL</abbrev>, Ke-tzu-liao, Kaohsiung, southwestern Taiwan, 6 March 2024, collected H. Kobayashi and Y. Hibino.</p></tp:treatment-sec><tp:treatment-sec sec-type="diagnosis" id="SECID0EUBBG"><title>Diagnosis.</title><p>A relatively elongate species of <italic><tp:taxon-name><tp:taxon-name-part taxon-name-part-type="genus" reg="Yirrkala">Yirrkala</tp:taxon-name-part></tp:taxon-name></italic> with the following combination of characters: body reddish brown mostly except yellow tail end, with speckled patterns on head; <abbrev xmlns:xlink="http://www.w3.org/1999/xlink" xlink:title="supraorbital pores" id="ABBRID0EBCBG" xlink:type="simple">SO</abbrev> 1 + 4; dorsal-fin origin well behind gill opening, slightly behind anus; lateral-line pores before anus 77; total vertebrae 140–141, <abbrev xmlns:xlink="http://www.w3.org/1999/xlink" xlink:title="Mean vertebral formula" id="ABBRID0EFCBG" xlink:type="simple">MVF</abbrev> 77-76-141.</p></tp:treatment-sec><tp:treatment-sec sec-type="description" id="SECID0EJCBG"><title>Description based on <named-content xmlns:xlink="http://www.w3.org/1999/xlink" content-type="dwc:institutional_code" xlink:title="Kitakyushu Museum of Natural History and Human History" xlink:href="http://grbio.org/institution/kitakyushu-museum-and-institute-natural-history" xlink:type="simple">KMNH VR</named-content> 100616.</title><p>New record. Counts and measurements are shown in Table <xref ref-type="table" rid="T1">1</xref>. Body elongate, cylindrical, tip of tail laterally compressed and extremely pointed (Fig. <xref ref-type="fig" rid="F7">7A</xref>). Head moderate in size, 12.3 in <abbrev xmlns:xlink="http://www.w3.org/1999/xlink" xlink:title="Total length" id="ABBRID0EXCBG" xlink:type="simple">TL</abbrev>; preanal length much longer than tail, 0.7 in tail length and 1.7 in <abbrev xmlns:xlink="http://www.w3.org/1999/xlink" xlink:title="Total length" id="ABBRID0E2CBG" xlink:type="simple">TL</abbrev>.</p><fig id="F7" position="float" orientation="portrait"><object-id xmlns:xlink="http://www.w3.org/1999/xlink" content-type="doi" xlink:type="simple">10.3897/zookeys.1220.130885.figure7</object-id><object-id xmlns:xlink="http://www.w3.org/1999/xlink" content-type="arpha" xlink:type="simple">B2A7740D-F217-5837-87D3-CE8EA60D411B</object-id><label>Figure 7.</label><caption><p>Fresh condition of <italic><tp:taxon-name><tp:taxon-name-part taxon-name-part-type="genus" reg="Yirrkala">Yirrkala</tp:taxon-name-part><tp:taxon-name-part taxon-name-part-type="species" reg="omanensis">omanensis</tp:taxon-name-part></tp:taxon-name></italic>, <named-content xmlns:xlink="http://www.w3.org/1999/xlink" content-type="dwc:institutional_code" xlink:title="Kitakyushu Museum of Natural History and Human History" xlink:href="http://grbio.org/institution/kitakyushu-museum-and-institute-natural-history" xlink:type="simple">KMNH VR</named-content> 100616, 216 mm <abbrev xmlns:xlink="http://www.w3.org/1999/xlink" xlink:title="Total length" id="ABBRID0EWDBG" xlink:type="simple">TL</abbrev>, photographed by H. Kobayashi <bold>A</bold> whole body <bold>B</bold> lateral view of head <bold>C</bold> dorsal view of head <bold>D</bold> ventral view of head. <bold>AN</bold> anus <bold>DO</bold> dorsal-fin origin.</p></caption><graphic xmlns:xlink="http://www.w3.org/1999/xlink" xlink:href="zookeys-1220-045_article-130885__-g007.jpg" position="float" orientation="portrait" xlink:type="simple" id="oo_1194279.jpg"><uri content-type="original_file" xlink:type="simple">https://binary.pensoft.net/fig/1194279</uri></graphic></fig><p>Snout moderate in length, twice eye diameter, its tip weakly pointed; distinct median groove ventrally on snout but the groove opened completely, its anterior tip beyond anteriormost margin of first infraorbital pore; slope of dorsal surface of snout smooth, without notch or hump. Anterior nostril tubular but extremely short, tube length about half of pupil diameter; posterior nostril oval in shape with an inner valve, located on anteroventral margin of eye, opening ventrally. Eye moderate in size, covered by a transparent skin; center of eye anterior to mid-jaw (Fig. <xref ref-type="fig" rid="F7">7B</xref>). Interorbital region relatively narrow, weakly convex with an extremely shallow dimple (Fig. <xref ref-type="fig" rid="F7">7C</xref>). Mouth inferior, distance from tip of snout to anterior tip of lower jaw slightly shorter than twice eye diameter; lower jaw short, its tip relatively pointed and located anterior to a vertical through anterior margin of eye (Fig. <xref ref-type="fig" rid="F7">7B, D</xref>); rictus short, posterior end of gape well behind a vertical through posterior margin of eye; lips smooth with folds, the fold along upper lip weak, extending from a vertical through second infraorbital pore to posterior rictus; the fold along lower jaw short but obvious, extending from fourth mandibular pore to just before of first preopercular pore. Gill openings positioned ventrolaterally of breast close but not connected each side; shape of opening curved, diameter less than twice eye diameter.</p><p>Sensory pores on head developed, arrangement of those pores as follows (Fig. <xref ref-type="fig" rid="F3">3C</xref>): 1 (ethmoid) + 4 on supraorbital, 3 + 3 on infraorbital, 5 on lower jaw, 2 on preopercle, and 3 on supratemporal, one of those on mid-temporal; a single median interorbital pore. Lateral-line pores small but obvious. Lateral line almost complete except for near tip of tail, 8 anterior to a vertical through gill opening, 77 anterior to mid anus, 79 anterior to dorsal-fin origin, and total 136.</p><p>Teeth pointed, slightly recurved posteriorly; teeth on maxilla and dentary uniserial; teeth on vomer biserial irregularly anterior one-third and remaining uniserial; intermaxillary teeth slightly larger and more slender than maxillary teeth, three teeth arranged in a chevron shape along with edge of pre-ethmoid; intermaxillary teeth visible when mouth is closed.</p><p>Median fins very tiny and rudimental; origin of dorsal fin slightly behind that of anal fin, ending anterior to tip of tail about one snout length; origin of anal fin slightly behind anus, ending same as dorsal fin; caudal and pectoral fins absent.</p><p><bold><italic>Coloration</italic>.</bold> Just after captured (Fig. <xref ref-type="fig" rid="F7">7</xref>), body generally reddish brown, gradually changing to yellowish brown to brilliant yellow in posterior tail; numerous tiny melanophores covering dorsolateral body, ventral side without melanophores except tip of tail; numerous xanthophores also present including ventral side. Base color of head pale brown, coloring weaker than body; head with both melanophores and xanthophores, the former gathering and making speckles, arranged as a row along lips and postorbital region; pores on snout prominently margined, but others not margined necessarily, some connected with speckle. Dorsal and anal fins semitransparent white without darker margin. After preservation, brilliant yellow and red completely faded but all speckled remaining; transparent skin on eye becoming whitish.</p></tp:treatment-sec><tp:treatment-sec sec-type="distribution" id="SECID0EMFBG"><title>Distribution.</title><p>Gulf of Oman (holotype) and southwestern Taiwan (this study). The Taiwanese specimen was estimated to be collected from a depth of around 10–50 m, based on the bycatches collected in the same haul.</p></tp:treatment-sec><tp:treatment-sec sec-type="remarks" id="SECID0ERFBG"><title>Remarks.</title><p>Our specimen agrees well with the holotype in counts and body proportions (Table <xref ref-type="table" rid="T1">1</xref>), as well as in the diagnostic feature of the speckles on head (Figs <xref ref-type="fig" rid="F7">7</xref>, <xref ref-type="fig" rid="F8">8</xref>). The present specimen represents the second known specimen of <italic><tp:taxon-name><tp:taxon-name-part taxon-name-part-type="genus" reg="Yirrkala">Y.</tp:taxon-name-part><tp:taxon-name-part taxon-name-part-type="species" reg="omanensis">omanensis</tp:taxon-name-part></tp:taxon-name></italic> and the first record from the Pacific Ocean. This may suggest that <italic><tp:taxon-name><tp:taxon-name-part taxon-name-part-type="genus" reg="Yirrkala">Y.</tp:taxon-name-part><tp:taxon-name-part taxon-name-part-type="species" reg="omanensis">omanensis</tp:taxon-name-part></tp:taxon-name></italic> has a wide distribution in the Indo-West Pacific Ocean. However, additional specimens are needed to fully understand the complete distribution range of the species.</p><fig id="F8" position="float" orientation="portrait"><object-id xmlns:xlink="http://www.w3.org/1999/xlink" content-type="doi" xlink:type="simple">10.3897/zookeys.1220.130885.figure8</object-id><object-id xmlns:xlink="http://www.w3.org/1999/xlink" content-type="arpha" xlink:type="simple">03E7776A-F585-5FFA-B495-432A040ABEF9</object-id><label>Figure 8.</label><caption><p>Holotype of <italic><tp:taxon-name><tp:taxon-name-part taxon-name-part-type="genus" reg="Sphagebranchus">Sphagebranchus</tp:taxon-name-part><tp:taxon-name-part taxon-name-part-type="species" reg="omanensis">omanensis</tp:taxon-name-part></tp:taxon-name></italic>, <named-content xmlns:xlink="http://www.w3.org/1999/xlink" content-type="dwc:institutional_code" xlink:title="Natural History Museum, London" xlink:href="http://grbio.org/institution/natural-history-museum-london" xlink:type="simple">BMNH</named-content> 1939.5.24.650, 230 mm <abbrev xmlns:xlink="http://www.w3.org/1999/xlink" xlink:title="Total length" id="ABBRID0EQHBG" xlink:type="simple">TL</abbrev><bold>A</bold> whole body <bold>B</bold> lateral view of head <bold>C</bold> dorsal view of head <bold>D</bold> ventral view of head. All photos provided by Natural History Museum.</p></caption><graphic xmlns:xlink="http://www.w3.org/1999/xlink" xlink:href="zookeys-1220-045_article-130885__-g008.jpg" position="float" orientation="portrait" xlink:type="simple" id="oo_1194280.jpg"><uri content-type="original_file" xlink:type="simple">https://binary.pensoft.net/fig/1194280</uri></graphic></fig><p><italic><tp:taxon-name><tp:taxon-name-part taxon-name-part-type="genus" reg="Yirrkala">Yirrkala</tp:taxon-name-part><tp:taxon-name-part taxon-name-part-type="species" reg="omanensis">omanensis</tp:taxon-name-part></tp:taxon-name></italic>, originally <italic><tp:taxon-name><tp:taxon-name-part taxon-name-part-type="genus" reg="Sphagebranchus">Sphagebranchus</tp:taxon-name-part><tp:taxon-name-part taxon-name-part-type="species" reg="omanensis">omanensis</tp:taxon-name-part></tp:taxon-name></italic>, was described by <xref ref-type="bibr" rid="B27">Norman (1939)</xref> with a simple line drawing. <xref ref-type="bibr" rid="B16">McCosker (1977)</xref> suggested it is an <italic>incertae sedis</italic>, but subsequently, <xref ref-type="bibr" rid="B19">McCosker (2011)</xref> included it in <italic><tp:taxon-name><tp:taxon-name-part taxon-name-part-type="genus" reg="Yirrkala">Yirrkala</tp:taxon-name-part></tp:taxon-name></italic> without further explanation. Notably, this species is very unique in having the dorsal-fin origin situated far posterior, behind the anus, compared to a more anterior origin near the gill opening, such as in all other species of the genus except <italic><tp:taxon-name><tp:taxon-name-part taxon-name-part-type="genus" reg="Yirrkala">Y.</tp:taxon-name-part><tp:taxon-name-part taxon-name-part-type="species" reg="insolitus">insolitus</tp:taxon-name-part></tp:taxon-name></italic>. However, we agree with the <xref ref-type="bibr" rid="B19">McCosker’s (2011)</xref> taxonomic placement of this species in <italic><tp:taxon-name><tp:taxon-name-part taxon-name-part-type="genus" reg="Yirrkala">Yirrkala</tp:taxon-name-part></tp:taxon-name></italic> because all other characters of <italic><tp:taxon-name><tp:taxon-name-part taxon-name-part-type="genus" reg="Yirrkala">Y.</tp:taxon-name-part><tp:taxon-name-part taxon-name-part-type="species" reg="omanensis">omanensis</tp:taxon-name-part></tp:taxon-name></italic> are consistent with this genus.</p></tp:treatment-sec><tp:treatment-sec sec-type="material" id="SECID0EPKBG"><title>Comparative materials.</title><p><italic><tp:taxon-name><tp:taxon-name-part taxon-name-part-type="genus" reg="Yirrkala">Yirrkala</tp:taxon-name-part><tp:taxon-name-part taxon-name-part-type="species" reg="kaupii">kaupii</tp:taxon-name-part></tp:taxon-name></italic>: <named-content xmlns:xlink="http://www.w3.org/1999/xlink" content-type="dwc:institutional_code" xlink:title="Natural History Museum, London" xlink:href="http://grbio.org/institution/natural-history-museum-london" xlink:type="simple">BMNH</named-content> 1867.11.28.304 (holotype), 342 mm <abbrev xmlns:xlink="http://www.w3.org/1999/xlink" xlink:title="Total length" id="ABBRID0EELBG" xlink:type="simple">TL</abbrev>, Manado, Sulawesi, Indonesia. <italic><tp:taxon-name><tp:taxon-name-part taxon-name-part-type="genus" reg="Yirrkala">Yirrkala</tp:taxon-name-part><tp:taxon-name-part taxon-name-part-type="species" reg="lumbricoides">lumbricoides</tp:taxon-name-part></tp:taxon-name></italic>: <named-content xmlns:xlink="http://www.w3.org/1999/xlink" content-type="dwc:institutional_code" xlink:title="Natural History Museum, London" xlink:href="http://grbio.org/institution/natural-history-museum-london" xlink:type="simple">BMNH</named-content> 1867.11.28.322 (holotype), 229 mm <abbrev xmlns:xlink="http://www.w3.org/1999/xlink" xlink:title="Total length" id="ABBRID0EXLBG" xlink:type="simple">TL</abbrev>, Timor, southern Malay Archipelago. <italic><tp:taxon-name><tp:taxon-name-part taxon-name-part-type="genus" reg="Yirrkala">Yirrkala</tp:taxon-name-part><tp:taxon-name-part taxon-name-part-type="species" reg="misolensis">misolensis</tp:taxon-name-part></tp:taxon-name></italic>: <named-content xmlns:xlink="http://www.w3.org/1999/xlink" content-type="dwc:institutional_code" xlink:title="Natural History Museum, London" xlink:href="http://grbio.org/institution/natural-history-museum-london" xlink:type="simple">BMNH</named-content> 1870.8.31.112 (holotype), 280 mm <abbrev xmlns:xlink="http://www.w3.org/1999/xlink" xlink:title="Total length" id="ABBRID0EKMBG" xlink:type="simple">TL</abbrev>, Misol Island, Irian Jaya, Indonesia. <italic><tp:taxon-name><tp:taxon-name-part taxon-name-part-type="genus" reg="Yirrkala">Yirrkala</tp:taxon-name-part><tp:taxon-name-part taxon-name-part-type="species" reg="omanensis">omanensis</tp:taxon-name-part></tp:taxon-name></italic>: <named-content xmlns:xlink="http://www.w3.org/1999/xlink" content-type="dwc:institutional_code" xlink:title="Natural History Museum, London" xlink:href="http://grbio.org/institution/natural-history-museum-london" xlink:type="simple">BMNH</named-content> 1939.5.24.650 (holotype), 230 mm <abbrev xmlns:xlink="http://www.w3.org/1999/xlink" xlink:title="Total length" id="ABBRID0E4MBG" xlink:type="simple">TL</abbrev>, Gulf of Oman. <italic><tp:taxon-name><tp:taxon-name-part taxon-name-part-type="genus" reg="Yirrkala">Yirrkala</tp:taxon-name-part><tp:taxon-name-part taxon-name-part-type="species" reg="philippinensis">philippinensis</tp:taxon-name-part></tp:taxon-name></italic>: SU (<abbrev xmlns:xlink="http://www.w3.org/1999/xlink" xlink:title="California Academy of Science" id="ABBRID0EMNBG" xlink:type="simple">CAS</abbrev>) 30977 (holotype), 365 mm <abbrev xmlns:xlink="http://www.w3.org/1999/xlink" xlink:title="Total length" id="ABBRID0EQNBG" xlink:type="simple">TL</abbrev>, Dumaguete, Oriental Negros, Philippines. <italic><tp:taxon-name><tp:taxon-name-part taxon-name-part-type="genus" reg="Yirrkala">Yirrkala</tp:taxon-name-part><tp:taxon-name-part taxon-name-part-type="species" reg="tenuis">tenuis</tp:taxon-name-part></tp:taxon-name></italic>: <named-content xmlns:xlink="http://www.w3.org/1999/xlink" content-type="dwc:institutional_code" xlink:title="Natural History Museum, London" xlink:href="http://grbio.org/institution/natural-history-museum-london" xlink:type="simple">BMNH</named-content> 1965.1.2.1 (lectotype), no locality.</p></tp:treatment-sec><tp:treatment-sec><!--Section generated to contain objects referenced in tp:taxon-treatment.--><fig id="F3" position="float" orientation="portrait"><object-id xmlns:xlink="http://www.w3.org/1999/xlink" content-type="doi" xlink:type="simple">10.3897/zookeys.1220.130885.figure3</object-id><object-id xmlns:xlink="http://www.w3.org/1999/xlink" content-type="arpha" xlink:type="simple">FDCE85CE-9693-543D-AE97-CE3CA483DB3D</object-id><label>Figure 3.</label><caption><p>Line drawing of lateral head <bold>A</bold><italic><tp:taxon-name><tp:taxon-name-part taxon-name-part-type="genus" reg="Yirrkala">Yirrkala</tp:taxon-name-part><tp:taxon-name-part taxon-name-part-type="species" reg="nkust">nkust</tp:taxon-name-part></tp:taxon-name></italic> sp. nov., holotype, NMMB-P38652, 496 mm <abbrev xmlns:xlink="http://www.w3.org/1999/xlink" xlink:title="Total length" id="ABBRID0E1WAE" xlink:type="simple">TL</abbrev><bold>B</bold><italic><tp:taxon-name><tp:taxon-name-part taxon-name-part-type="genus" reg="Yirrkala">Yirrkala</tp:taxon-name-part><tp:taxon-name-part taxon-name-part-type="species" reg="kaupii">kaupii</tp:taxon-name-part></tp:taxon-name></italic>, NMMB-P38424, 328 mm <abbrev xmlns:xlink="http://www.w3.org/1999/xlink" xlink:title="Total length" id="ABBRID0ELXAE" xlink:type="simple">TL</abbrev><bold>C</bold><italic><tp:taxon-name><tp:taxon-name-part taxon-name-part-type="genus" reg="Yirrkala">Yirrkala</tp:taxon-name-part><tp:taxon-name-part taxon-name-part-type="species" reg="omanensis">omanensis</tp:taxon-name-part></tp:taxon-name></italic>, <named-content xmlns:xlink="http://www.w3.org/1999/xlink" content-type="dwc:institutional_code" xlink:title="Kitakyushu Museum of Natural History and Human History" xlink:href="http://grbio.org/institution/kitakyushu-museum-and-institute-natural-history" xlink:type="simple">KMNH VR</named-content> 100616, 216 mm <abbrev xmlns:xlink="http://www.w3.org/1999/xlink" xlink:title="Total length" id="ABBRID0EAYAE" xlink:type="simple">TL</abbrev>. Arrows indicate ethmoid = 1<sup>st</sup> supraorbital (lefts), interorbital (middles) and mid-temporal (rights) pores.</p></caption><graphic xmlns:xlink="http://www.w3.org/1999/xlink" xlink:href="zookeys-1220-045_article-130885__-g003.jpg" position="float" orientation="portrait" xlink:type="simple" id="oo_1194275.jpg"><uri content-type="original_file" xlink:type="simple">https://binary.pensoft.net/fig/1194275</uri></graphic></fig><table-wrap id="T1" position="float" orientation="portrait"><label>Table 1.</label><caption><p>Counts and measurements of three <italic><tp:taxon-name><tp:taxon-name-part taxon-name-part-type="genus" reg="Yirrkala">Yirrkala</tp:taxon-name-part></tp:taxon-name></italic> species newly collected from Taiwan, with type information.</p></caption><table id="TID0EHRAG" rules="all"><tbody><tr><th rowspan="2" colspan="1"/><th rowspan="1" colspan="2"><italic><tp:taxon-name><tp:taxon-name-part taxon-name-part-type="genus" reg="Yirrkala">Y.</tp:taxon-name-part><tp:taxon-name-part taxon-name-part-type="species" reg="nkust">nkust</tp:taxon-name-part></tp:taxon-name></italic> sp. nov.</th><th rowspan="1" colspan="2">
                    <italic>
                      <tp:taxon-name><tp:taxon-name-part taxon-name-part-type="genus" reg="Yirrkala">Y.</tp:taxon-name-part><tp:taxon-name-part taxon-name-part-type="species" reg="kaupii">kaupii</tp:taxon-name-part></tp:taxon-name>
                    </italic>
                  </th><th rowspan="1" colspan="2">
                    <italic>
                      <tp:taxon-name><tp:taxon-name-part taxon-name-part-type="genus" reg="Yirrkala">Y.</tp:taxon-name-part><tp:taxon-name-part taxon-name-part-type="species" reg="omanensis">omanensis</tp:taxon-name-part></tp:taxon-name>
                    </italic>
                  </th></tr><tr><th rowspan="1" colspan="1">Holotype</th><th rowspan="1" colspan="1">Paratypes</th><th rowspan="1" colspan="1">Present materials</th><th rowspan="1" colspan="1">Holotype</th><th rowspan="1" colspan="1">Present material</th><th rowspan="1" colspan="1">Holotype</th></tr><tr><td rowspan="1" colspan="1">Total length (mm)</td><td rowspan="1" colspan="1">496</td><td rowspan="1" colspan="1">297–462 (<italic>n</italic> = 3)</td><td rowspan="1" colspan="1">238–331 (<italic>n</italic> = 3)</td><td rowspan="1" colspan="1">342</td><td rowspan="1" colspan="1">216</td><td rowspan="1" colspan="1">230<sup>b</sup></td></tr><tr><td rowspan="1" colspan="7">As % of <abbrev xmlns:xlink="http://www.w3.org/1999/xlink" xlink:title="Total length" id="ABBRID0ERDAE" xlink:type="simple">TL</abbrev></td></tr><tr><td rowspan="1" colspan="1">Head length</td><td rowspan="1" colspan="1">5.9</td><td rowspan="1" colspan="1">6.2–6.4</td><td rowspan="1" colspan="1">7.3–8.4</td><td rowspan="1" colspan="1">6.5<sup>a</sup></td><td rowspan="1" colspan="1">8.1</td><td rowspan="1" colspan="1">7.7<sup>b</sup></td></tr><tr><td rowspan="1" colspan="1">Preanal length</td><td rowspan="1" colspan="1">51.9</td><td rowspan="1" colspan="1">47.4–52.6</td><td rowspan="1" colspan="1">47.1–47.3</td><td rowspan="1" colspan="1">N/A</td><td rowspan="1" colspan="1">57.9</td><td rowspan="1" colspan="1">58.3<sup>c</sup></td></tr><tr><td rowspan="1" colspan="1">Tail length</td><td rowspan="1" colspan="1">48.1</td><td rowspan="1" colspan="1">47.4–52.6</td><td rowspan="1" colspan="1">52.7–52.9</td><td rowspan="1" colspan="1">N/A</td><td rowspan="1" colspan="1">42.1</td><td rowspan="1" colspan="1">41.7<sup>c</sup></td></tr><tr><td rowspan="1" colspan="1">Predorsal length</td><td rowspan="1" colspan="1">5.1</td><td rowspan="1" colspan="1">5.5–6.1</td><td rowspan="1" colspan="1">12.5–13.5</td><td rowspan="1" colspan="1">N/A</td><td rowspan="1" colspan="1">59.8</td><td rowspan="1" colspan="1">ca 59<sup>d</sup></td></tr><tr><td rowspan="1" colspan="1">Body depth at gill opening</td><td rowspan="1" colspan="1">1.7</td><td rowspan="1" colspan="1">1.6–1.8</td><td rowspan="1" colspan="1">2.1–2.4</td><td rowspan="1" colspan="1">(1.7)<sup>a</sup></td><td rowspan="1" colspan="1">2.3</td><td rowspan="1" colspan="1">(1.8)<sup>c</sup></td></tr><tr><td rowspan="1" colspan="1">Body width at gill opening</td><td rowspan="1" colspan="1">1.5</td><td rowspan="1" colspan="1">1.5–1.6</td><td rowspan="1" colspan="1">1.4–1.7</td><td rowspan="1" colspan="1">N/A</td><td rowspan="1" colspan="1">2.1</td><td rowspan="1" colspan="1">N/A</td></tr><tr><td rowspan="1" colspan="1">Body depth at midanus</td><td rowspan="1" colspan="1">1.7</td><td rowspan="1" colspan="1">1.3–1.5</td><td rowspan="1" colspan="1">2.4–2.5</td><td rowspan="1" colspan="1">N/A</td><td rowspan="1" colspan="1">2.1</td><td rowspan="1" colspan="1">N/A</td></tr><tr><td rowspan="1" colspan="1">Body width at midanus</td><td rowspan="1" colspan="1">1.6</td><td rowspan="1" colspan="1">1.4–1.6</td><td rowspan="1" colspan="1">1.5–2.1</td><td rowspan="1" colspan="1">N/A</td><td rowspan="1" colspan="1">2.0</td><td rowspan="1" colspan="1">N/A</td></tr><tr><td rowspan="1" colspan="7">As % of head length</td></tr><tr><td rowspan="1" colspan="1">Snout length</td><td rowspan="1" colspan="1">15.1</td><td rowspan="1" colspan="1">14.7–16.5</td><td rowspan="1" colspan="1">13.9–14.5</td><td rowspan="1" colspan="1">ca 16<sup>a</sup></td><td rowspan="1" colspan="1">11.4</td><td rowspan="1" colspan="1">ca 11<sup>b</sup></td></tr><tr><td rowspan="1" colspan="1">Eye diameter</td><td rowspan="1" colspan="1">4.5</td><td rowspan="1" colspan="1">3.6–4.5</td><td rowspan="1" colspan="1">6.1–6.5</td><td rowspan="1" colspan="1">ca 8<sup>a</sup></td><td rowspan="1" colspan="1">5.7</td><td rowspan="1" colspan="1">N/A</td></tr><tr><td rowspan="1" colspan="1">Upper-jaw length</td><td rowspan="1" colspan="1">28.0</td><td rowspan="1" colspan="1">28.0–30.9</td><td rowspan="1" colspan="1">22.4–23.4</td><td rowspan="1" colspan="1">ca 25<sup>a</sup></td><td rowspan="1" colspan="1">28.6</td><td rowspan="1" colspan="1">N/A</td></tr><tr><td rowspan="1" colspan="1">Gill-opening length</td><td rowspan="1" colspan="1">12.7</td><td rowspan="1" colspan="1">11.4–15.7</td><td rowspan="1" colspan="1">8.2–13.4</td><td rowspan="1" colspan="1">N/A</td><td rowspan="1" colspan="1">9.7</td><td rowspan="1" colspan="1">N/A</td></tr><tr><td rowspan="1" colspan="1">Interorbital width</td><td rowspan="1" colspan="1">7.9</td><td rowspan="1" colspan="1">6.6–9.8</td><td rowspan="1" colspan="1">6.5–8.2</td><td rowspan="1" colspan="1">N/A</td><td rowspan="1" colspan="1">5.1</td><td rowspan="1" colspan="1">N/A</td></tr><tr><td rowspan="1" colspan="1">Isthmus width</td><td rowspan="1" colspan="1">5.1</td><td rowspan="1" colspan="1">3.9–5.5</td><td rowspan="1" colspan="1">8.5–15.6</td><td rowspan="1" colspan="1">N/A</td><td rowspan="1" colspan="1">6.9</td><td rowspan="1" colspan="1">N/A</td></tr><tr><td rowspan="1" colspan="7">Counts</td></tr><tr><td rowspan="1" colspan="1">Predorsal vertebrae</td><td rowspan="1" colspan="1">8</td><td rowspan="1" colspan="1">7–8</td><td rowspan="1" colspan="1">17–18</td><td rowspan="1" colspan="1">17</td><td rowspan="1" colspan="1">78</td><td rowspan="1" colspan="1">76</td></tr><tr><td rowspan="1" colspan="1">Preanal vertebrae</td><td rowspan="1" colspan="1">72</td><td rowspan="1" colspan="1">72–75</td><td rowspan="1" colspan="1">64–66</td><td rowspan="1" colspan="1">65</td><td rowspan="1" colspan="1">76</td><td rowspan="1" colspan="1">76</td></tr><tr><td rowspan="1" colspan="1">Total vertebrae</td><td rowspan="1" colspan="1">147</td><td rowspan="1" colspan="1">150–152</td><td rowspan="1" colspan="1">151–155</td><td rowspan="1" colspan="1">156</td><td rowspan="1" colspan="1">141</td><td rowspan="1" colspan="1">140</td></tr></tbody></table><table-wrap-foot><fn><p>Body depths in parentheses are possibly the maximum depth. <sup>a</sup>from <xref ref-type="bibr" rid="B1">Bleeker (1858)</xref>; <sup>b</sup>from <xref ref-type="bibr" rid="B27">Norman (1939)</xref>; <sup>c</sup>from <xref ref-type="bibr" rid="B21">McCosker (2022)</xref>; and <sup>d</sup>estimated from <xref ref-type="bibr" rid="B27">Norman (1939)</xref>.</p></fn></table-wrap-foot></table-wrap></tp:treatment-sec><ref-list><ref id="B1"><mixed-citation xmlns:xlink="http://www.w3.org/1999/xlink" xlink:type="simple"><person-group><name name-style="western"><surname>Bleeker</surname><given-names>P</given-names></name></person-group> (<year>1858</year>) <article-title>Twaalfde bijdrage tot de kennis der vischfauna van Celebes. Visschen van Manado.</article-title><source>Acta Societatis Regiae Scientiarum Indo-Neêrlandicae</source><volume>5</volume>(<issue>8</issue>): <fpage>1</fpage>–<lpage>4</lpage>. <ext-link xlink:href="10.5962/bhl.title.144153" ext-link-type="doi" xlink:type="simple">https://doi.org/10.5962/bhl.title.144153</ext-link></mixed-citation></ref><ref id="B27"><mixed-citation xmlns:xlink="http://www.w3.org/1999/xlink" xlink:type="simple"><person-group><name name-style="western"><surname>Norman</surname><given-names>JR</given-names></name></person-group> (<year>1939</year>) <article-title>Fishes. The John Murray Expedition 1933–34.</article-title><source>Scientific Reports, John Murray Expedition</source><volume>7</volume>: <fpage>1</fpage>–<lpage>116</lpage>.</mixed-citation></ref><ref id="B21"><mixed-citation xmlns:xlink="http://www.w3.org/1999/xlink" xlink:type="simple"><person-group><name name-style="western"><surname>McCosker</surname><given-names>JE</given-names></name></person-group> (<year>2022</year>) <article-title>Family <tp:taxon-name><tp:taxon-name-part taxon-name-part-type="family">Ophichthidae</tp:taxon-name-part></tp:taxon-name>, Snake-eels, sand-eels and worm-eels.</article-title> In: <person-group><name name-style="western"><surname>Heemstra</surname><given-names>PC</given-names></name><name name-style="western"><surname>Heemstra</surname><given-names>E</given-names></name><name name-style="western"><surname>Ebert</surname><given-names>DA</given-names></name><name name-style="western"><surname>Holleman</surname><given-names>W</given-names></name><name name-style="western"><surname>Randall</surname><given-names>JE</given-names></name></person-group> (<role>Eds</role>) <issue-title>Coastal Fishes of the Western Indian Ocean.</issue-title><source>Vol. 2. South African Institute for Aquatic Biodiversity, Makhanda</source>, <fpage>101</fpage>–<lpage>137</lpage>.</mixed-citation></ref><ref id="B28"><mixed-citation xmlns:xlink="http://www.w3.org/1999/xlink" xlink:type="simple"><person-group><name name-style="western"><surname>Randall</surname><given-names>JE</given-names></name></person-group> (<year>1995</year>) Coastal Fishes of Oman. Crawford House Publishing Pty Ltd, Bathurst, [xvi +] 439 pp.</mixed-citation></ref><ref id="B15"><mixed-citation xmlns:xlink="http://www.w3.org/1999/xlink" xlink:type="simple"><person-group><name name-style="western"><surname>Manilo</surname><given-names>LG</given-names></name><name name-style="western"><surname>Bogorodsky</surname><given-names>SV</given-names></name></person-group> (<year>2003</year>) Taxonomic composition, diversity and distribution of coastal fishes of the Arabian Sea. Journal of Ichthyology 43(suppl. 1): S75–S149.</mixed-citation></ref><ref id="B16"><mixed-citation xmlns:xlink="http://www.w3.org/1999/xlink" xlink:type="simple"><person-group><name name-style="western"><surname>McCosker</surname><given-names>JE</given-names></name></person-group> (<year>1977</year>) The osteology, classification, and relationships of the eel family <tp:taxon-name><tp:taxon-name-part taxon-name-part-type="family">Ophichthidae</tp:taxon-name-part></tp:taxon-name>. Proceedings of the California Academy of Sciences (Series 4) 41: 1–123.</mixed-citation></ref><ref id="B19"><mixed-citation xmlns:xlink="http://www.w3.org/1999/xlink" xlink:type="simple"><person-group><name name-style="western"><surname>McCosker</surname><given-names>JE</given-names></name></person-group> (<year>2011</year>) <article-title>Two new Indo-Pacific species of the sand-eel genus <italic><tp:taxon-name><tp:taxon-name-part taxon-name-part-type="genus">Yirrkala</tp:taxon-name-part></tp:taxon-name></italic> (<tp:taxon-name><tp:taxon-name-part taxon-name-part-type="order">Anguilliformes</tp:taxon-name-part></tp:taxon-name>: <tp:taxon-name><tp:taxon-name-part taxon-name-part-type="family">Ophichthidae</tp:taxon-name-part></tp:taxon-name>).</article-title><source>Smithiana, Publications in Aquatic Biodiversity, Bulletin</source><volume>13</volume>: <fpage>45</fpage>–<lpage>50</lpage>.</mixed-citation></ref></ref-list></tp:taxon-treatment>
